# Supplementary material for: Upregulation of MTA1 in Colon Cancer Drives A CD8+ T Cell-Rich But Classical Macrophage-Lacking Immunosuppressive Tumor Microenvironment
Source: Front Oncol. 2022 Mar 8;12:825783. doi: 10.3389/fonc.2022.825783 (PMC8957956; doi:10.3389/fonc.2022.825783)
Supplement: Supplementary file 1 [file Table_1.xlsx]

## Sheet: HCT116 cells bulk RNA-seq
t_id	t_name	gene_id	gene_name	FPKM.np_MTA1-KD1	FPKM.np_MTA1-KD2	FPKM.np_MTA1-KD3	FPKM.np_MTA1-ctrl2	FPKM.np_MTA1-ctrl3	Total
206749	ENST00000361899	MSTRG.25627	MT-ATP6	6297.37	6012.05	6179.85	7120.63	6541.65	32151.5
206745	ENST00000361739	MSTRG.25624	MT-CO2	5735.23	5382.27	5367.36	5424.35	5711.37	27620.6
206748	ENST00000361851	MSTRG.25627	MT-ATP8	4670.23	5304.02	5399.32	6089.83	5805.2	27268.6
206750	ENST00000362079	MSTRG.25627	MT-CO3	5036.76	4953.06	4925.16	5414.8	5087.53	25417.3
206742	ENST00000361624	MSTRG.25621	MT-CO1	4124.01	4659.06	4701.27	5173.08	5974.61	24632
206752	ENST00000361227	MSTRG.25629	MT-ND3	3452.27	3396.77	3569.07	3806.3	3026.44	17250.8
206756	ENST00000361381	MSTRG.25631	MT-ND4	3153.38	3423.51	3415.4	3138.05	3667.13	16797.5
206755	ENST00000361335	MSTRG.25631	MT-ND4L	2402.76	3272.75	3479.4	2403.22	3645.46	15203.6
206730	ENST00000387347	MSTRG.25610	MT-RNR2	2689	3024.26	2971.95	3255.14	3198.49	15138.8
204359	ENST00000348462	MSTRG.25281	RPL35	2976.58	2448.86	2438.31	3225.24	2532.66	13621.6
206736	ENST00000361453	MSTRG.25616	MT-ND2	2731.77	2837.32	2802.61	2597.58	2548.46	13517.7
40278	ENST00000229239	MSTRG.5138	GAPDH	2965.99	2006.38	2559.84	2821.55	2888.75	13242.5
45537	ENST00000501597	MSTRG.5763	RPL41	2787.89	2248.84	2316.13	2613.56	2390.9	12357.3
206763	ENST00000361789	MSTRG.25637	MT-CYB	2218.48	2363.75	2334.11	2401.11	2507.19	11824.6
12106	ENST00000368567	MSTRG.1713	RPS27	2483.14	2009.05	2064.93	2586.42	2108.1	11251.6
77499	ENST00000245185	MSTRG.9933	MT2A	1697.2	1893.16	1838.33	1837.22	1502.26	8768.17
211445	ENST00000361575	MSTRG.26239	RPL39	1855.59	1553.44	1674.76	1899.46	1584.62	8567.88
206732	ENST00000361390	MSTRG.25612	MT-ND1	1662.66	1828.8	1877.8	1469.16	1651.24	8489.66
132305	ENST00000343986	MSTRG.16387	RPS21	1848.23	1486.04	1501.79	2035.83	1583	8454.89
109727	ENST00000270625	MSTRG.13802	RPS11	1876	1490.61	1496.85	1510.32	1719.16	8092.94
204558	ENST00000361436	MSTRG.25311	RPL12	1760.69	1470.46	1452.94	1592.62	1719.69	7996.4
40283	ENST00000474249	MSTRG.5138	GAPDH	1606.97	1085.69	1524.12	2134.95	1596.45	7948.18
88720	ENST00000253788	MSTRG.11372	RPL27	1686.54	1351.43	1329.41	1732.42	1477.24	7577.05
206728	ENST00000389680	MSTRG.25608	MT-RNR1	1389.93	1360.21	1430.59	1625.55	1721.04	7527.32
69331	ENST00000466501	MSTRG.8853	RPL9P9	1671.63	1366.53	1338.79	1588.05	1498.38	7463.39
206761	ENST00000361681	MSTRG.25625	MT-ND6	1455.57	1322.13	1466.03	1633.55	1542.66	7419.94
117841	ENST00000233143	MSTRG.14690	TMSB10	1610.23	1286.34	1351.42	1714	1376.07	7338.07
176656	ENST00000331523	MSTRG.21764	EEF1A1	1479.62	1434.54	474.693	2013.94	1847.7	7250.49
206740	ENST00000387405	MSTRG.25620	MT-TC	1435.72	1421.23	1516.4	1319.82	1534.93	7228.1
206739	ENST00000387400	MSTRG.25619	MT-TN	1392.5	1400.11	1480.17	1273.56	1516.28	7062.63
207167	ENST00000451311	MSTRG.25695	TMSB4X	1581.27	1315.09	1396.16	1498.06	1226.1	7016.68
174460	ENST00000439602	MSTRG.21443	RPS18	1528.06	1231.7	1216.06	1650.81	1300.09	6926.72
109708	ENST00000391857	MSTRG.13810	RPL13A	1435.75	1115.96	1122.64	1651.73	1409.36	6735.43
206726	MSTRG.25606.1	MSTRG.25606	.	1040.56	1165.14	1145.02	1765.78	1096.32	6212.81
205704	ENST00000468019	MSTRG.25462	RPL7A	1445.03	1157.66	1078.12	1275.6	1192	6148.42
168949	ENST00000407193	MSTRG.20757	RPS14	1228.35	1075.39	1048.6	1254.52	1181.58	5788.44
206760	ENST00000361567	MSTRG.25635	MT-ND5	1029.51	1132.36	1213.74	1184.53	1188.22	5748.35
181215	ENST00000462494	MSTRG.22395	ACTB	1051.98	1570.1	993.812	826.988	740.559	5183.44
71873	ENST00000533186	MSTRG.9170	RPS2	1815.51	1287.82	268.537	1590.75	0	4962.62
206741	ENST00000387409	MSTRG.25620	MT-TY	948.708	964.285	1050.15	895.116	1007.98	4866.24
153094	ENST00000448864	MSTRG.18862	RPL35A	998.182	735.437	878.105	1056.86	892.789	4561.37
195193	ENST00000352983	MSTRG.24033	RPL7	889.743	760.761	918.548	1002.81	932.384	4504.25
58047	ENST00000490232	MSTRG.7367	RN7SL2	631.698	828.92	537.244	1879.58	590.777	4468.22
106946	ENST00000251453	MSTRG.13485	RPS16	923.639	694.629	718.259	1111.95	929.784	4378.26
173374	ENST00000327892	MSTRG.21272	TUBB	959.833	873.336	849.261	870.782	803.691	4356.9
100288	ENST00000309311	MSTRG.12798	EEF2	993.311	843.49	671.136	992.319	800.212	4300.47
49622	ENST00000424576	MSTRG.6306	RPL6	890.232	774.854	764.688	952.104	780.603	4162.48
67689	ENST00000260379	MSTRG.8671	RPLP1	911.82	794.2	746.706	857.118	833.451	4143.3
69366	ENST00000330244	MSTRG.8872	RPS17	946.233	759.481	727.317	936.197	767.643	4136.87
146665	ENST00000394077	MSTRG.18094	RPL24	861.607	737.722	680.977	961.116	779.852	4021.27
206738	ENST00000387392	MSTRG.25618	MT-TA	782.415	789.417	842.396	725.317	837.366	3976.91
138918	ENST00000216146	MSTRG.17196	RPL3	771.084	626.628	730.482	877.074	965.82	3971.09
50011	ENST00000488803	MSTRG.6369	RPS2P5	824.687	647.893	699.259	847.474	794.095	3813.41
40565	ENST00000396705	MSTRG.5160	TPI1	839.199	751.581	676.095	722.241	766.961	3756.08
82736	MSTRG.10620.4	MSTRG.10620	.	1036.28	452.01	748.683	880.82	578.361	3696.15
8560	ENST00000644759	MSTRG.1210	RPL5	785.564	720.341	707.524	676.51	799.978	3689.92
194429	ENST00000009589	MSTRG.23967	RPS20	812.177	564.814	691.818	831.566	745.415	3645.79
104034	ENST00000222247	MSTRG.13224	RPL18A	868.718	641.129	587.832	809.535	729.927	3637.14
26696	ENST00000321153	MSTRG.3682	RPLP2	823.193	646.192	634.096	813.497	678.44	3595.42
109478	ENST00000331825	MSTRG.13771	FTL	1038.21	736.863	700.922	538.532	490.641	3505.16
142682	ENST00000301821	MSTRG.17655	RPSA	703.222	606.498	605.859	767.488	674.334	3357.4
184109	ENST00000395422	MSTRG.22746	CHCHD2	761.779	682.371	600.506	645.256	640.131	3330.04
44572	ENST00000552150	MSTRG.5667	KRT8	944.155	716.049	517.795	1090.21	0	3268.21
175738	ENST00000371646	MSTRG.21632	HSP90AB1	661.241	621.447	771.976	535.975	670.609	3261.25
203569	ENST00000374517	MSTRG.25146	TXN	744.231	624.84	609.213	675.906	573.861	3228.05
83902	ENST00000293842	MSTRG.10726	RPL26	609.515	589.579	621.909	742.207	664.482	3227.69
45500	ENST00000646449	MSTRG.5758	RPS26	723.101	626.933	613.936	691.567	553.695	3209.23
112857	ENST00000304921	MSTRG.14094	RPS7	741.339	594.697	558.453	662.521	577.589	3134.6
42066	ENST00000350669	MSTRG.5340	LDHB	762.05	164.564	695.338	712.393	744.382	3078.73
164416	ENST00000335895	MSTRG.20191	BTF3	678.721	586.034	571.847	640.046	591.386	3068.03
28764	ENST00000525634	MSTRG.3898	RPS13	693.558	577.583	547.125	649.192	597.032	3064.49
11805	ENST00000271638	MSTRG.1684	S100A11	676.652	553.934	539.845	647.728	594.845	3013.01
211408	ENST00000317881	MSTRG.26235	SLC25A5	654.477	558.215	549.161	662.407	579.384	3003.64
144831	ENST00000294189	MSTRG.17883	RPL29	625.625	545.75	572.444	608.9	648.027	3000.75
209934	ENST00000316084	MSTRG.26048	RPS4X	643.484	537.2	534.418	629.689	609.173	2953.96
100626	ENST00000347512	MSTRG.12852	RPL36	662.966	520.615	520.163	681.271	542.907	2927.92
43769	MSTRG.5573.3	MSTRG.5573	.	927.384	0	404.086	892.534	667.304	2891.31
5739	ENST00000396651	MSTRG.818	RPS8	561.532	577.842	577.711	545.238	625.911	2888.23
126747	ENST00000612829	MSTRG.15708	MIR1244-1	611.163	507.168	524.358	721.483	518.047	2882.22
138521	ENST00000215909	MSTRG.17132	LGALS1	716.061	575.821	525.392	523.941	522.151	2863.37
196370	ENST00000521291	MSTRG.24170	RPL30	697.616	512.541	515.514	619.651	505.232	2850.55
57974	ENST00000618786	MSTRG.7345	RN7SL1	395.008	436.044	298.539	1408.04	306.966	2844.6
200033	ENST00000315377	MSTRG.24619	RPS6	620.702	443.15	494.471	701.036	571.363	2830.72
35358	ENST00000531188	MSTRG.4550	RPS3	376.43	617.256	494.167	786.934	515.849	2790.64
196373	ENST00000287038	MSTRG.24170	RPL30	541.927	505.396	512.651	653.131	576.389	2789.49
71870	ENST00000343262	MSTRG.9170	RPS2	681.961	634.892	708.971	650.078	90.017	2765.92
176616	ENST00000424573	MSTRG.21760	RPL39P3	611.882	476.924	506.969	568.261	562.503	2726.54
5212	ENST00000321358	MSTRG.764	YBX1	587.002	544.79	504.625	546.535	529.773	2712.72
199202	ENST00000262584	MSTRG.24528	RPL8	519.603	583.921	552.896	657.199	371.272	2684.89
183570	ENST00000468812	MSTRG.22694	PPIA	621.621	516.971	514.938	542.62	487.643	2683.79
90723	ENST00000512737	MSTRG.11632	NME2	580.854	477.17	483.426	593.84	536.005	2671.3
38157	MSTRG.4894.9	MSTRG.4894	.	609.603	452.804	471.772	615.265	513.338	2662.78
87599	ENST00000579260	MSTRG.11271	RPL19	582.189	485.33	452.841	515.27	515.453	2551.08
168952	ENST00000312037	MSTRG.20757	RPS14	559.51	447.571	453.245	632.591	421.44	2514.36
1358	ENST00000464920	MSTRG.195	ENO1	558.186	486.347	296.512	614.091	534.654	2489.79
178773	ENST00000230050	MSTRG.22051	RPS12	687.915	551.974	534.047	105.109	565.584	2444.63
83312	ENST00000336458	MSTRG.10677	EIF5A	501.015	422.44	420.086	643.307	432.762	2419.61
50208	ENST00000229379	MSTRG.6385	COX6A1	568.944	459.381	440.779	464.735	475.746	2409.59
32608	ENST00000314133	MSTRG.4249	COX8A	560.809	466.049	435.339	489.131	453.234	2404.56
81002	ENST00000261622	MSTRG.10394	SLC7A5	544.396	474.671	457.606	434.444	465.462	2376.58
206426	ENST00000340384	MSTRG.25545	TUBB4B	514.581	453.882	434.332	511.637	453.911	2368.34
77509	ENST00000306061	MSTRG.9932	MT1E	374.72	615.266	597.917	480.248	284.006	2352.16
6045	ENST00000311672	MSTRG.863	UQCRH	491.559	418.582	445.446	516.273	445.298	2317.16
28757	ENST00000459748	MSTRG.3896	AC116533.1	496.574	433.187	432.734	522.088	428.985	2313.57
38620	ENST00000534319	MSTRG.4958	HSPA8	554.55	500.843	507.766	438.793	298.519	2300.47
52212	ENST00000311549	MSTRG.6651	RPL21	501.319	424.275	407.226	513.1	443.98	2289.9
5885	ENST00000319248	MSTRG.836	PRDX1	545.268	447.791	444.323	470.017	373.548	2280.95
178775	ENST00000484616	MSTRG.22051	RPS12	474.306	408.096	407.959	537.309	433.432	2261.1
101609	ENST00000586895	MSTRG.12951	UBL5	493.337	418.324	432.526	504.77	399.409	2248.37
66747	ENST00000421017	MSTRG.8540	ANXA2	515.399	394.332	402.766	482.547	440.451	2235.5
136761	ENST00000215754	MSTRG.16932	MIF	514.079	423.007	378.875	478.097	438.787	2232.85
182258	ENST00000356674	MSTRG.22538	HNRNPA2B1	422.857	431.678	445.736	483.268	437.066	2220.61
128253	ENST00000381342	MSTRG.15849	SNRPB	475.87	404.796	422.135	509.884	392.642	2205.33
185303	ENST00000248553	MSTRG.22872	HSPB1	647.38	425.183	424.133	341.761	329.931	2168.39
86081	ENST00000422514	MSTRG.11003	RPL23A	475.971	399.023	393.613	460.634	409.926	2139.17
101282	ENST00000600659	MSTRG.12918	RPS28	511.181	382.893	391.971	484.31	357.318	2127.67
112463	ENST00000601521	MSTRG.14046	RPS5	498.594	378.303	369.64	473.416	396.468	2116.42
153100	ENST00000429437	MSTRG.18862	RPL35A	367.236	215.955	435.538	632.952	450.566	2102.25
23063	ENST00000435275	MSTRG.3154	RPS24	530.639	352.832	411.702	339.483	426.458	2061.11
174814	ENST00000322203	MSTRG.21500	RPL10A	455.388	357.72	390.717	376.952	478.197	2058.98
92662	ENST00000311111	MSTRG.11902	RPL38	472.268	361.111	363.487	461.777	368.621	2027.26
44504	ENST00000252242	MSTRG.5663	KRT5	420.739	399.216	350.539	466.026	389.895	2026.41
169962	ENST00000351986	MSTRG.20844	NPM1	462.391	406.171	264.421	485.416	405.258	2023.66
45539	ENST00000358888	MSTRG.5763	RPL41	470.436	348.249	350.87	444.024	373.515	1987.09
111253	ENST00000302907	MSTRG.13922	RPS9	376.322	375.765	368.325	468.732	384.373	1973.52
174716	ENST00000326199	MSTRG.21485	RPS10	341.17	566.602	301.416	382.487	339.5	1931.18
206751	ENST00000387429	MSTRG.25628	MT-TG	360.795	336.578	380.939	508.082	344.124	1930.52
142687	ENST00000443003	MSTRG.17655	RPSA	483.664	343.199	325.885	408.876	350.126	1911.75
115	ENST00000514057	MSTRG.54	MTATP6P1	216.221	587.422	22.9163	400.294	652.736	1879.59
11798	ENST00000368811	MSTRG.1681	S100A10	400.981	332.177	323.243	385.471	421.931	1863.8
32173	ENST00000329251	MSTRG.4204	EEF1G	415.063	365.965	326.317	295.327	446.571	1849.24
170731	ENST00000274606	MSTRG.20943	NHP2	346.639	300.591	262.756	586.064	334.738	1830.79
99606	ENST00000592588	MSTRG.12699	RPS15	408.295	335.797	339.047	413.617	329.895	1826.65
45813	ENST00000262030	MSTRG.5799	ATP5F1B	302.497	379.684	407.011	324.406	385.759	1799.36
199200	ENST00000394920	MSTRG.24528	RPL8	346.734	449.086	333.667	382.526	283.444	1795.46
67077	ENST00000300026	MSTRG.8581	PPIB	414.506	332.905	329.866	382.055	330.016	1789.35
181233	ENST00000382361	MSTRG.22392	FSCN1	257.795	382.441	394.116	379.086	367.954	1781.39
44587	ENST00000388835	MSTRG.5669	KRT18	388.761	333.602	303.339	424.985	329.319	1780.01
3377	ENST00000339276	MSTRG.483	SFN	394.438	306.491	314.318	413.244	349.871	1778.36
32096	ENST00000273550	MSTRG.4190	FTH1	538.945	349.672	353.609	237.71	295.9	1775.84
110	ENST00000457540	MSTRG.50	MTND2P28	320.649	380.614	383.713	324.136	357.065	1766.18
143664	ENST00000438607	MSTRG.17783	TMA7	383.718	336.593	325.053	407.412	311.563	1764.34
62223	ENST00000334701	MSTRG.7883	HSP90AA1	419.671	440.122	415.341	392.022	87.6437	1754.8
157994	ENST00000296417	MSTRG.19393	H2AFZ	373.47	323.443	311.849	352.934	387.906	1749.6
74168	ENST00000563390	MSTRG.9494	RPS15A	384.586	260.551	355.961	384.939	358.468	1744.5
203104	ENST00000339399	MSTRG.25076	ANP32B	368.187	342.546	334.836	372.671	324.862	1743.1
109331	ENST00000549920	MSTRG.13762	RPL18	389.005	318.408	297.748	387.877	329.699	1722.74
183575	ENST00000415933	MSTRG.22694	PPIA	374.38	330.495	294.476	401.415	318.927	1719.69
111264	ENST00000391753	MSTRG.13922	RPS9	412.974	252.208	284.081	445.53	320.249	1715.04
82735	MSTRG.10620.3	MSTRG.10620	.	308.447	0	300.438	556.325	513.393	1678.6
24094	ENST00000334828	MSTRG.3302	PGAM1	330.29	328.429	332.43	331.013	354.494	1676.66
205035	ENST00000322030	MSTRG.25357	SET	345.548	340.028	323.096	347.88	312.023	1668.58
158419	MSTRG.19439.1	MSTRG.19439	.	396.022	353.203	52.2498	486.941	356.368	1644.78
23064	ENST00000613865	MSTRG.3154	RPS24	319.023	314.015	247.584	409.154	354.758	1644.53
126736	ENST00000409115	MSTRG.15708	PTMA	274.896	266.97	459.124	77.1005	563.761	1641.85
24777	ENST00000309579	MSTRG.3416	ATP5MD	343.346	300.723	309.657	367.738	298.901	1620.37
39930	ENST00000495392	MSTRG.5073	AC005912.1	339.926	271.838	284.135	407.201	312.464	1615.56
159890	ENST00000274065	MSTRG.19645	RPS3A	216.071	187.095	455.494	206.665	541.453	1606.78
163004	ENST00000504562	MSTRG.19978	RPL37	374.913	414.837	231.486	295.816	241.115	1558.17
71855	MSTRG.9170.1	MSTRG.9170	.	0	0	0	0	1551.08	1551.08
34136	ENST00000398606	MSTRG.4405	GSTP1	386.596	174.979	315.464	338.348	332.026	1547.41
59585	ENST00000557016	MSTRG.7592	ERH	317.85	288.321	290.096	361.868	281.829	1539.96
82881	ENST00000225698	MSTRG.10640	C1QBP	563.138	1.36293	494.808	1.19003	479.419	1539.92
171285	ENST00000512805	MSTRG.21015	RACK1	325.292	283.674	233.445	408.226	285.577	1536.21
184980	ENST00000353999	MSTRG.22850	EIF4H	308.157	281.112	290.975	324.845	328.026	1533.11
67415	ENST00000561775	MSTRG.8655	RPL4	0	479.799	460.558	582.865	0	1523.22
176654	ENST00000309268	MSTRG.21764	EEF1A1	425.309	397.119	8.75018	410.507	274.169	1515.85
104246	ENST00000430157	MSTRG.13254	UBA52	351.792	265.615	284.111	340.132	269.75	1511.4
11930	ENST00000368707	MSTRG.1689	S100A2	326.438	239.78	318.639	342.008	282.33	1509.2
33103	ENST00000529639	MSTRG.4287	FAU	348.855	290.364	273.558	309.56	281.634	1503.97
132309	ENST00000450116	MSTRG.16387	RPS21	352.563	269.981	254.911	346.554	274.356	1498.37
207670	ENST00000330965	MSTRG.25771	RPL9P7	330.394	278.503	254.757	316.132	296.932	1476.72
119185	ENST00000264258	MSTRG.14830	RPL31	401.143	139.748	355.453	418.442	149.197	1463.98
181211	ENST00000331789	MSTRG.22395	ACTB	200.711	105.476	418.775	480.733	245.797	1451.49
2845	ENST00000467075	MSTRG.422	RPL11	355.876	253.131	262.596	314.171	260.324	1446.1
57968	ENST00000556230	MSTRG.7344	RPS29	366.602	258.277	196.088	350.338	268.815	1440.12
205702	ENST00000463740	MSTRG.25462	RPL7A	287.053	259.781	266.036	315.142	311.312	1439.32
8204	ENST00000451137	MSTRG.1149	CYR61	270.676	337.837	340.789	204.831	255.91	1410.04
87596	ENST00000225430	MSTRG.11271	RPL19	283.362	288.171	225.464	289.782	322.331	1409.11
165164	ENST00000247655	MSTRG.20312	COX7C	293.851	277.732	258.93	335.628	233.008	1399.15
1359	ENST00000234590	MSTRG.195	ENO1	198.83	225.934	497.476	220.557	252.645	1395.44
32786	ENST00000265462	MSTRG.4268	PRDX5	296.357	256.16	264.346	309.356	267.3	1393.52
45536	ENST00000546591	MSTRG.5763	RPL41	299.361	284.541	292.155	241.301	268.422	1385.78
132213	ENST00000370873	MSTRG.16372	PSMA7	293.293	265.094	271.488	292.766	253.251	1375.89
167082	ENST00000378670	MSTRG.20548	UQCRQ	305.541	246.916	248.793	325.581	233.096	1359.93
207616	ENST00000404933	MSTRG.25753	SMS	293.433	270.756	265.39	260.207	270.007	1359.79
83317	ENST00000419711	MSTRG.10677	EIF5A	246.146	362.182	368.979	69.6194	304.564	1351.49
201937	ENST00000257497	MSTRG.24915	ANXA1	310.377	277.884	267.283	242.056	253.337	1350.94
100630	ENST00000394580	MSTRG.12852	RPL36	304.784	264.826	269.472	227.811	249.373	1316.27
176649	ENST00000316292	MSTRG.21764	EEF1A1	311.911	254.617	237.836	230.051	280.65	1315.07
113167	ENST00000238081	MSTRG.14097	YWHAQ	271.112	267.813	262.742	238.382	263.986	1304.04
180654	ENST00000262193	MSTRG.22306	PSMB1	295.243	256.481	256.623	256.223	237.64	1302.21
188243	ENST00000341049	MSTRG.23245	CAV1	296.948	325.571	322.73	28.3479	321.808	1295.4
204320	ENST00000259457	MSTRG.25271	PSMB7	286.166	241.452	233.219	286.381	244.205	1291.42
155115	MSTRG.19086.10	MSTRG.19086	.	1.36145	327.192	133.244	436.992	389.982	1288.77
82737	MSTRG.10620.5	MSTRG.10620	.	218.325	334.816	269.203	136.677	320.844	1279.87
33462	ENST00000524553	MSTRG.4335	CFL1	190.905	312.039	143.063	480.486	153.021	1279.51
177037	ENST00000414002	MSTRG.21823	SNHG5	255.346	208.583	222.433	344.481	243.847	1274.69
153092	ENST00000464167	MSTRG.18862	RPL35A	275.26	273.382	222.637	251.341	247.079	1269.7
38632	ENST00000528292	MSTRG.4958	HSPA8	90.0454	390.323	620.254	21.2355	132.18	1254.04
97591	ENST00000607313	MSTRG.12498	SNORD58B	273.374	237.286	247.009	251.678	220.136	1229.48
202481	ENST00000314355	MSTRG.24964	CKS2	302.101	218.913	231.303	242.462	215.324	1210.1
84548	ENST00000580180	MSTRG.10810	LRRC75A-AS1	250.654	231.546	230.559	255.965	240.346	1209.07
170748	ENST00000504898	MSTRG.20952	HNRNPAB	265.892	258.214	253.5	241.708	187.438	1206.75
2842	ENST00000374550	MSTRG.422	RPL11	296.766	208.896	193.059	271.921	234.694	1205.34
206762	ENST00000387459	MSTRG.25636	MT-TE	256.087	221.029	223.932	279.206	221.691	1201.95
95463	ENST00000237500	MSTRG.12225	MYL12B	263.823	244.505	232.236	239.451	221.359	1201.37
13075	ENST00000368209	MSTRG.1827	HDGF	266.459	214.972	239.993	244.609	228.375	1194.41
45047	ENST00000340913	MSTRG.5727	HNRNPA1	278.659	163.418	262.004	273.318	214.187	1191.59
45845	ENST00000549259	MSTRG.5803	NACA	299.867	262.235	247.41	283.489	93.3124	1186.31
182020	ENST00000358435	MSTRG.22508	TOMM7	250.94	216.132	211.005	254.569	239.972	1172.62
100287	ENST00000600794	MSTRG.12798	EEF2	0	0	540.562	0	631.488	1172.05
8732	ENST00000334047	MSTRG.1236	F3	166.459	283.505	277.825	227.796	215.954	1171.54
116916	ENST00000303577	MSTRG.14727	PCBP1	247.583	229.259	223.332	243.307	226.486	1169.97
49628	ENST00000549847	MSTRG.6306	RPL6	192.078	399.957	180.848	189.558	207.032	1169.47
13382	ENST00000368097	MSTRG.1836	TAGLN2	43.8819	259.061	262.026	276.298	321.092	1162.36
11649	ENST00000290541	MSTRG.1663	PSMB4	260.548	256.505	205.499	233.995	194.263	1150.81
50137	ENST00000549098	MSTRG.6391	RPLP0	451.896	191.228	127.457	263.507	106.326	1140.41
124155	ENST00000233893	MSTRG.15457	HSPE1	252.218	218.45	217.826	257.761	185.892	1132.15
38262	ENST00000530167	MSTRG.4900	H2AFX	253.219	233.763	230.624	226.492	180.773	1124.87
117235	ENST00000258091	MSTRG.14622	CCT7	240.649	215.87	203.149	245.27	214.349	1119.29
169133	ENST00000313115	MSTRG.20778	ATOX1	266.706	204.065	201.967	235.319	204.218	1112.28
94638	ENST00000505490	MSTRG.12138	ALYREF	246.34	223.062	213.099	235.167	187.899	1105.57
43802	ENST00000301072	MSTRG.5572	TUBA1C	232.422	222.128	218.36	219.504	211.259	1103.67
55476	ENST00000554988	MSTRG.7095	AL355075.4	294.855	246.383	225.515	165.237	149.102	1081.09
4082	ENST00000373586	MSTRG.601	EIF3I	235.425	204.911	211.438	194.586	229.945	1076.31
115854	ENST00000404735	MSTRG.14461	RPS27A	193.851	119.745	262.656	266.003	231.113	1073.37
105847	ENST00000246554	MSTRG.13390	COX6B1	247.135	199.327	203.384	218.761	199.149	1067.76
119188	ENST00000409320	MSTRG.14830	RPL31	89.6157	536.289	70.8614	80.871	282.53	1060.17
67409	ENST00000307961	MSTRG.8655	RPL4	307.336	126.635	123.547	169.848	318.163	1045.53
16837	ENST00000366988	MSTRG.2273	NENF	245.06	199.094	192.307	206.629	198.628	1041.72
45542	MSTRG.5764.1	MSTRG.5764	.	239.835	187.981	194.742	228.052	186.624	1037.23
64237	ENST00000328848	MSTRG.8042	NOP10	241.146	194.39	197.387	217.534	186.62	1037.08
113704	ENST00000233468	MSTRG.14173	SF3B6	238.39	195.84	192.299	216.72	185.868	1029.12
184067	ENST00000275603	MSTRG.22743	CCT6A	195.009	214.737	190.1	218.351	209.889	1028.08
130063	ENST00000374450	MSTRG.16120	EIF6	205.843	196.322	199.454	245.088	180.088	1026.8
12283	ENST00000308987	MSTRG.1743	CKS1B	224.672	203.766	220.449	207.206	170.462	1026.55
83509	ENST00000582746	MSTRG.10718	EIF4A1	213.656	201.689	198.818	214.401	192.373	1020.94
132274	ENST00000253003	MSTRG.16396	ADRM1	211.329	188.212	194.868	229.325	189.324	1013.06
45528	ENST00000303305	MSTRG.5760	PA2G4	212.207	196.129	194.758	211.528	191.3	1005.92
130231	ENST00000374077	MSTRG.16137	ROMO1	238.698	178.709	178.992	231.089	173.117	1000.61
60579	ENST00000557342	MSTRG.7737	SLIRP	236.16	175.786	179.314	222.648	181.375	995.285
26371	ENST00000399808	MSTRG.3644	IFITM3	280.847	179.088	173.762	187.772	169.002	990.471
169964	MSTRG.20844.5	MSTRG.20844	.	249.71	242.321	25.4109	177.889	289.767	985.097
116969	ENST00000272348	MSTRG.14584	SNRPG	217.834	179.025	194.176	236.437	154.19	981.662
30449	ENST00000395566	MSTRG.4073	MDK	266.821	208.051	214.929	135.924	153.36	979.084
144111	ENST00000418115	MSTRG.17818	RHOA	203.47	190.306	219.882	175.638	184.62	973.916
40254	ENST00000229238	MSTRG.5134	MRPL51	217.772	189.102	189.828	215.17	161.882	973.754
171014	ENST00000360718	MSTRG.20998	SQSTM1	225.294	184.042	190.732	191.577	181.142	972.786
81432	ENST00000393099	MSTRG.10440	RPL13	215.421	173.607	151.851	192.394	236.856	970.129
3875	ENST00000373709	MSTRG.571	SERINC2	182.063	176.823	189.038	215.772	205.941	969.637
67694	MSTRG.8671.4	MSTRG.8671	.	969.13	0	0	0	0	969.13
170304	ENST00000345807	MSTRG.20892	CLTB	346.645	143.758	161.532	165.251	146.18	963.367
92870	ENST00000301587	MSTRG.11926	ATP5PD	209.109	178.254	174.997	224.646	175.883	962.889
81955	ENST00000264335	MSTRG.10499	YWHAE	172.764	197.456	195.797	172.156	221.699	959.872
100827	MSTRG.12868.1	MSTRG.12868	.	210.686	169.096	190.409	215.727	172.407	958.325
107634	ENST00000600467	MSTRG.13547	RPS19	382.165	156.402	141.929	155.256	120.179	955.931
159897	ENST00000512690	MSTRG.19645	RPS3A	330.075	282.04	0	343.805	0	955.92
212566	ENST00000393920	MSTRG.26359	MAGEA4	238.684	230.452	0	269.313	213.682	952.131
208852	ENST00000376327	MSTRG.25925	PLP2	205.576	181.859	186.929	197.618	179.436	951.417
28082	ENST00000530022	MSTRG.3837	RPL27A	237.118	178.627	181.24	201.237	151.289	949.511
141141	ENST00000429711	MSTRG.17460	RPL32	242.428	120.536	192.996	194.96	197.314	948.233
188830	ENST00000249289	MSTRG.23320	ATP6V1F	233.745	176.831	184.958	190.61	161.143	947.287
176651	ENST00000615060	MSTRG.21764	EEF1A1	124.929	169.09	230.864	139.453	282.01	946.346
75829	ENST00000569798	MSTRG.9676	ALDOA	162.675	216.687	237.766	114.773	213.888	945.788
25457	ENST00000298510	MSTRG.3516	PRDX3	208.959	195.491	184.524	172.648	181.592	943.214
19581	ENST00000356708	MSTRG.2623	ATP5F1C	180.837	183.804	181.724	205.757	188.849	940.973
49308	ENST00000228825	MSTRG.6261	ARPC3	209.336	188.805	170.085	192.694	178.415	939.335
107631	ENST00000598742	MSTRG.13547	RPS19	151.809	191.196	185.75	240.439	169.852	939.045
87493	ENST00000619426	MSTRG.11256	PSMB3	192.66	185.992	169.707	204.814	183.896	937.069
6977	ENST00000371225	MSTRG.983	TACSTD2	280.357	168.864	161.691	148.914	175.171	934.997
44569	ENST00000550170	MSTRG.5667	KRT8	140.996	95.5112	78.4565	61.9552	556.951	933.869
138278	ENST00000216181	MSTRG.17104	MYH9	163.483	186.537	192.49	190.307	199.403	932.22
30754	ENST00000298852	MSTRG.4103	PSMC3	223.075	174.516	181.015	185.357	167.455	931.418
125431	ENST00000491306	MSTRG.15590	RPL37A	212.242	165.608	167.993	210.338	172.987	929.169
146664	ENST00000464595	MSTRG.18094	RPL24	235.512	174.344	184.383	174.737	160.071	929.047
206754	ENST00000387439	MSTRG.25630	MT-TR	165.991	167.962	176.049	258.36	159.672	928.034
138552	ENST00000340857	MSTRG.17137	H1F0	200.857	180.098	183.832	149.621	207.839	922.248
40478	ENST00000203630	MSTRG.5147	MLF2	183.723	181.761	186.266	193.045	173.604	918.399
52314	ENST00000380842	MSTRG.6663	POMP	194.73	180.183	175.823	205.572	159.549	915.857
94432	ENST00000331925	MSTRG.12110	ACTG1	123.353	143.022	171.886	308.015	168.1	914.377
3312	ENST00000361427	MSTRG.476	HMGN2	190.825	186.667	183.522	174.785	176.731	912.53
97574	ENST00000578532	MSTRG.12498	RPL17	219.093	163.703	183.453	183.268	161.98	911.498
75407	ENST00000313511	MSTRG.9805	TUFM	200.297	179.659	169.439	186.381	175.392	911.167
94556	ENST00000333676	MSTRG.12127	MRPL12	200.849	174.208	166.398	200.379	168.875	910.709
31198	ENST00000278412	MSTRG.4123	SSRP1	195.509	179.515	180.809	179.506	173.019	908.358
206196	ENST00000224073	MSTRG.25506	EDF1	202.75	170.509	168.136	201.303	165.029	907.727
111261	ENST00000391751	MSTRG.13922	RPS9	217.5	153.803	141.505	220.389	171.732	904.93
176625	MSTRG.21764.1	MSTRG.21764	.	0	0	892.112	7.63079	0	899.743
118861	ENST00000258424	MSTRG.14810	COX5B	203.338	176.208	166.879	184.054	169.247	899.726
48734	ENST00000462885	MSTRG.6192	RPL18AP3	214.985	143.983	144.408	221.194	174.524	899.095
32174	ENST00000525340	MSTRG.4204	EEF1G	250.341	129.511	211.687	123.503	183.065	898.108
126711	ENST00000322723	MSTRG.15704	NCL	167.132	182.686	171.663	206.454	168.59	896.525
24039	ENST00000439189	MSTRG.3283	RPL13AP5	206.111	148.822	149.077	198.158	192.491	894.659
189146	ENST00000634247	MSTRG.23357	AC008038.1	197.458	164.884	162.198	169.517	197.896	891.953
133422	ENST00000284971	MSTRG.16542	ATP5PF	193.842	172.636	166.52	200.264	157.654	890.917
124141	ENST00000388968	MSTRG.15456	HSPD1	168.326	169.123	133.466	229.121	190.833	890.868
57986	ENST00000298289	MSTRG.7350	RPL36AL	187.868	170.341	166.661	204.908	153.281	883.06
203213	ENST00000223641	MSTRG.25096	SEC61B	187.538	166.917	165.501	199.178	163.916	883.05
133674	ENST00000270142	MSTRG.16560	SOD1	207.278	206.389	166.613	161.955	138.668	880.903
102730	ENST00000316448	MSTRG.13073	CALR	188.01	174.009	176.15	174.977	165.714	878.859
103160	ENST00000215565	MSTRG.13140	NDUFB7	200.784	163.399	159.511	192.941	153.902	870.537
106546	ENST00000301246	MSTRG.13449	C19orf33	201.595	168.187	157.171	176.077	166.293	869.324
46969	ENST00000543146	MSTRG.5952	CCT2	201.131	160.84	179.745	163.916	156.903	862.536
32012	ENST00000537328	MSTRG.4195	TMEM258	195.639	149.994	182.12	190.352	142.673	860.778
198890	ENST00000318911	MSTRG.24484	CYC1	165.016	160.259	163.639	205.885	165.02	859.819
185306	ENST00000307630	MSTRG.22871	YWHAG	160.94	169.671	181.475	169.321	178.16	859.567
75408	ENST00000569217	MSTRG.9805	TUFM	198.34	148.513	146.942	194.991	162.764	851.55
19247	ENST00000381125	MSTRG.2596	PFKP	206.539	194.054	182.399	141.177	124.088	848.258
213114	ENST00000458500	MSTRG.26420	RPL10	194.222	147.88	179.004	182.269	144.674	848.049
29023	ENST00000379412	MSTRG.3911	LDHA	157.531	98.5023	170.383	295.669	122.171	844.257
29029	ENST00000375710	MSTRG.3911	LDHA	68.124	294.696	110.513	4.70639	365.893	843.932
1090	ENST00000234875	MSTRG.147	RPL22	206.013	173.531	83.783	256.038	124.312	843.676
50228	ENST00000242577	MSTRG.6389	DYNLL1	211.609	136.516	172.239	153.926	167.916	842.205
126739	ENST00000481928	MSTRG.15708	PTMA	80.3688	65.1192	94.0999	478.972	123.079	841.639
85917	ENST00000571702	MSTRG.10992	RPS7P1	183.4	163.066	159.577	174.66	160.902	841.605
145137	ENST00000461139	MSTRG.17910	TKT	269.508	183.59	197.962	7.13906	183.165	841.364
5295	ENST00000236051	MSTRG.782	EBNA1BP2	209.879	168.512	121.751	203.172	137.912	841.226
43758	MSTRG.5572.1	MSTRG.5572	.	174.851	166.542	194.365	214.975	90.019	840.753
143943	ENST00000326739	MSTRG.17797	IMPDH2	193.806	147.142	160.526	166.055	170.494	838.023
115850	ENST00000272317	MSTRG.14461	RPS27A	140.902	90.3625	166.561	241.893	198.185	837.903
23901	ENST00000329399	MSTRG.3275	PDLIM1	199.151	172.501	178.532	123.064	161.717	834.965
114233	ENST00000344034	MSTRG.14238	PPM1G	179.7	166.87	163.36	170.47	154.069	834.469
87519	ENST00000479035	MSTRG.11264	RPL23	188.677	152.423	134.185	189.743	167.698	832.727
1968	ENST00000375980	MSTRG.267	EFHD2	149.061	155.527	162.971	177.481	177.108	822.148
174818	ENST00000478340	MSTRG.21500	RPL10A	169.369	141.74	151.18	171.533	187.704	821.526
200017	MSTRG.24619.1	MSTRG.24619	.	181.678	153.306	163.33	165.684	155.879	819.877
128551	ENST00000379143	MSTRG.15894	PCNA	160.646	164.941	158.894	178.585	155.702	818.768
193420	ENST00000338825	MSTRG.23870	EIF4EBP1	170.194	136.95	142.226	195.511	172.257	817.138
168885	ENST00000468161	MSTRG.20755	RPL7P1	170.015	146.402	133.966	202.514	159.004	811.902
55807	ENST00000556897	MSTRG.7115	HNRNPC	177.133	163.024	182.84	215.07	72.0906	810.159
155111	ENST00000449470	MSTRG.19086	RPL9	90.5187	78.029	312.885	231.014	96.6204	809.067
25527	ENST00000495531	MSTRG.3529	RPL21P16	175.624	143.545	142.89	182.596	160.188	804.842
114040	ENST00000456793	MSTRG.14229	OST4	220.69	124.675	130.596	149.558	178.383	803.903
126743	ENST00000412128	MSTRG.15708	PTMA	403.205	312.849	73.2628	0.51084	12.8622	802.69
170302	ENST00000274787	MSTRG.20891	HIGD2A	195.48	158.985	153.015	155.204	138.95	801.635
111748	ENST00000559463	MSTRG.13964	RPL28	198.425	125.449	144.338	183.762	149.054	801.029
129928	ENST00000357156	MSTRG.16093	DYNLRB1	205.904	128.694	166.756	134.931	164.279	800.565
167637	ENST00000297185	MSTRG.20622	HSPA9	162.165	176.53	153.223	147.069	161.498	800.483
10220	ENST00000295598	MSTRG.1426	ATP1A1	167.853	161.172	157.223	149.082	159.725	795.055
115510	MSTRG.14416.10	MSTRG.14416	.	179.183	139.467	150.558	172.292	150.116	791.616
82663	ENST00000270586	MSTRG.10605	PSMB6	193.97	153.332	152.401	148.655	141.079	789.438
213115	ENST00000485196	MSTRG.26420	RPL10	269.064	24.4502	217.676	243.033	27.1192	781.342
4805	ENST00000372969	MSTRG.696	NDUFS5	170.497	154.411	155.815	159.932	140.447	781.102
186684	ENST00000292475	MSTRG.23057	ATP5MF	193.738	147.81	140.938	155.674	140.366	778.526
67898	ENST00000335181	MSTRG.8706	PKM	118.883	145.424	99.0533	294.043	120.444	777.848
64497	ENST00000260356	MSTRG.8184	THBS1	119.65	178.463	177.929	152.332	148.245	776.619
127468	ENST00000607357	MSTRG.15777	COPS9	174.283	148.085	153.014	172.656	127.56	775.598
185283	ENST00000315758	MSTRG.22876	MDH2	174.324	140.198	142.063	153.607	160.018	770.21
102606	ENST00000242784	MSTRG.13064	TRIR	156.046	131.036	138.562	206.229	137.067	768.941
129905	ENST00000217426	MSTRG.16090	AHCY	166.095	145.113	131.534	162.285	159.985	765.011
196607	ENST00000353245	MSTRG.24210	YWHAZ	187.285	198.161	94.5943	182.973	101.334	764.346
104249	ENST00000442744	MSTRG.13254	UBA52	177.552	131.755	140.881	170.234	142.837	763.259
99958	ENST00000325327	MSTRG.12742	LMNB2	161.458	156.422	159.405	145.13	140.753	763.168
196572	ENST00000318607	MSTRG.24209	PABPC1	177.009	148.762	149.77	167.334	117.4	760.274
131179	ENST00000356455	MSTRG.16252	UBE2C	195.667	156.557	129.798	141.535	136.592	760.149
33463	ENST00000534769	MSTRG.4335	CFL1	211.862	135.509	75.2927	79.8118	253.905	756.38
105419	ENST00000588991	MSTRG.13373	GPI	182.421	177.314	190.574	4.2471	201.065	755.622
163005	MSTRG.19978.7	MSTRG.19978	.	185.384	129.096	230.602	205.55	4.70413	755.337
108940	ENST00000263270	MSTRG.13705	AP2S1	194.178	123.715	121.997	143.414	171.244	754.547
175286	ENST00000398881	MSTRG.21562	TOMM6	194.764	183.952	15.9439	193.644	166.057	754.36
153232	ENST00000304312	MSTRG.18872	ATP5ME	174.605	138.86	128.42	186.014	124.367	752.266
129877	ENST00000217402	MSTRG.16082	CHMP4B	158.716	146.23	141.491	158.649	146.454	751.54
186640	ENST00000350498	MSTRG.23055	PDAP1	167.649	145.816	146.793	151.285	138.17	749.712
100699	ENST00000308961	MSTRG.12850	NDUFA11	189.893	133.472	143.983	147.473	130.888	745.709
14593	ENST00000340385	MSTRG.1962	PRDX6	180.941	154.583	143.896	136.627	129.516	745.563
102651	ENST00000301522	MSTRG.13087	PRDX2	124.206	108.214	152.765	185.993	173.642	744.82
2843	ENST00000643754	MSTRG.422	RPL11	151.79	148.431	139.863	170.185	132.421	742.69
165063	MSTRG.20302.6	MSTRG.20302	.	0	0	0	742.448	0	742.448
43767	ENST00000332858	MSTRG.5573	TUBA1B	174.265	271.646	79.1266	82.4731	133.393	740.903
197518	ENST00000276689	MSTRG.24343	NDUFB9	220.914	173.594	90.659	137.611	117.725	740.503
170947	ENST00000247461	MSTRG.20974	CANX	173.737	19.6643	192.104	174.128	180.591	740.224
129219	ENST00000484902	MSTRG.15980	RPL41P1	166.7	136.946	131.195	148.544	155.825	739.21
173864	ENST00000375784	MSTRG.21397	CLIC1	159.317	126.656	130.241	146.073	175.704	737.991
180091	ENST00000367075	MSTRG.22266	EZR	143.266	154.14	153.823	148.391	138.136	737.757
74877	ENST00000007516	MSTRG.9565	NDUFAB1	159.552	147.607	137.296	155.47	136.353	736.278
133967	ENST00000290299	MSTRG.16639	ATP5PO	143.623	137.218	137.797	199.745	114.719	733.103
31742	ENST00000227524	MSTRG.4164	PRPF19	165.382	150.413	134.937	132.157	146.258	729.148
174713	ENST00000621356	MSTRG.21485	RPS10	111.306	31.93	113.585	251.719	217.355	725.895
112539	ENST00000253024	MSTRG.14071	TRIM28	144.421	144.926	143.122	156.601	134.773	723.842
202283	ENST00000360384	MSTRG.24944	HNRNPK	202.327	126.882	135.81	135.05	123.721	723.788
169791	ENST00000231572	MSTRG.20842	RARS	146.214	142.793	146.99	155.121	131.15	722.268
141778	ENST00000644185	MSTRG.17528	RPL15	138.468	147.151	163.951	132.475	140.147	722.191
139216	ENST00000360079	MSTRG.17253	XRCC6	146.218	139.096	133.299	152.37	147.369	718.351
85332	ENST00000458332	MSTRG.10896	RPS2P46	145.092	130.948	133.948	154.845	153.311	718.143
148354	ENST00000333762	MSTRG.18307	H1FX	196.165	138.504	136.2	107.504	139.291	717.664
210228	ENST00000373316	MSTRG.26099	PGK1	129.027	139.175	146.589	137.347	164.48	716.618
67691	ENST00000487304	MSTRG.8671	RPLP1	38.3243	166.249	167.068	179.705	163.571	714.917
72515	ENST00000326577	MSTRG.9281	TNFRSF12A	132.741	138.484	134.364	169.226	130.851	705.666
56075	ENST00000250498	MSTRG.7116	DAD1	153.898	133.293	130.18	153.538	132.742	703.65
204398	ENST00000324460	MSTRG.25285	HSPA5	152.464	139.077	131.363	144.873	133.28	701.058
199203	ENST00000528957	MSTRG.24528	RPL8	80.6177	207.068	160.248	151.013	100.28	699.227
133540	ENST00000286788	MSTRG.16557	CCT8	164.79	54.4903	166.567	151.946	160.869	698.663
67900	ENST00000565143	MSTRG.8706	PKM	78.4852	261.879	261.091	52.9042	44.2775	698.637
120237	ENST00000355857	MSTRG.14968	DBI	150.262	131.251	130.028	153.731	133.234	698.507
133016	ENST00000627981	MSTRG.16520	FP236383.3	197.721	179.414	97.5109	110.982	111.547	697.176
90707	ENST00000393196	MSTRG.11632	NME1	183.127	166.483	102.237	80.0489	164.911	696.807
186686	ENST00000394186	MSTRG.23057	ATP5MF	161.394	115.334	122.553	142.034	153.658	694.973
38621	MSTRG.4958.7	MSTRG.4958	.	153.942	0	75.5907	253.477	211.77	694.78
62222	ENST00000216281	MSTRG.7883	HSP90AA1	90.1021	44.9545	121.089	63.2239	374.467	693.837
50129	ENST00000392514	MSTRG.6391	RPLP0	109.539	87.3485	126.051	99.8533	270.981	693.773
88413	ENST00000357037	MSTRG.11348	CAVIN1	148.045	136.446	137.052	140.536	130.535	692.614
161963	ENST00000280326	MSTRG.19857	CCT5	151.225	130.892	130.196	145.212	132.37	689.895
43768	MSTRG.5573.5	MSTRG.5573	.	0.269484	329.477	161.969	1.19333	196.586	689.495
24357	ENST00000299166	MSTRG.3353	NDUFB8	144.261	106.893	109.579	188.765	139.034	688.532
37969	ENST00000300688	MSTRG.4861	ATP5MG	144.66	138.896	124.306	145.66	134.703	688.227
199618	ENST00000223864	MSTRG.24564	PLGRKT	127.382	127.707	123.656	163.967	140.981	683.692
492	ENST00000344843	MSTRG.84	MRPL20	141.039	129.731	132.008	164.785	115.989	683.553
48674	ENST00000299767	MSTRG.6181	HSP90B1	120.819	157.154	130.438	153.475	120.546	682.432
32720	MSTRG.4256.4	MSTRG.4256	.	133.859	134.297	126.618	184.713	102.299	681.785
69330	ENST00000418824	MSTRG.8853	RPL9P9	162.276	113.781	131.826	150.78	121.687	680.35
158424	ENST00000394668	MSTRG.19439	RPL34	113.993	97.9337	277.534	88.4453	101.266	679.171
144107	ENST00000620890	MSTRG.17814	GPX1	93.4524	83.8971	268.646	92.6259	139.375	677.996
206656	MSTRG.25577.1	MSTRG.25577	.	140.278	127.864	102.437	182.446	124.224	677.249
180165	ENST00000392168	MSTRG.22281	TCP1	157.121	104.291	142.451	139.02	132.839	675.722
116266	ENST00000394440	MSTRG.14495	CCT4	144.817	152.088	126.678	119.903	131.596	675.081
132557	ENST00000370179	MSTRG.16414	PPDPF	155.592	126.567	128.713	119.755	141.65	672.277
187304	ENST00000337619	MSTRG.23108	AP1S1	152.954	111.839	108.46	176.479	121.356	671.088
11925	ENST00000368708	MSTRG.1689	S100A2	144.661	168.844	113.636	131.303	112.452	670.896
106671	ENST00000248342	MSTRG.13464	EIF3K	132.276	123.269	128.112	145.564	139.495	668.716
33576	ENST00000312175	MSTRG.4340	BANF1	149.592	135.46	98.0252	168.416	114.189	665.682
111754	ENST00000264552	MSTRG.13965	UBE2S	165.479	126.609	130.019	137.198	105.327	664.631
211454	ENST00000371437	MSTRG.26245	NDUFA1	149.944	126.248	121.268	151.636	114.58	663.676
107052	ENST00000221801	MSTRG.13502	FBL	181.38	141.996	120.161	56.4874	159.247	659.272
169966	MSTRG.20844.7	MSTRG.20844	.	0	0	658.737	0	0	658.737
129906	ENST00000480653	MSTRG.16090	AHCY	138.679	114.981	120.558	146.454	137.963	658.635
101677	ENST00000253108	MSTRG.12959	EIF3G	148.983	125.758	139.852	132.861	111.126	658.58
45297	ENST00000257857	MSTRG.5741	CD63	117.719	141.063	144.611	143.851	110.629	657.873
179383	ENST00000367569	MSTRG.22124	SF3B5	146.234	130.374	127.139	136.066	117.887	657.7
78125	ENST00000245206	MSTRG.9989	GOT2	140.66	130.869	137.066	121.155	122.233	651.983
40282	ENST00000396861	MSTRG.5138	GAPDH	158.174	94.507	127.581	154.045	116.877	651.184
164781	ENST00000380377	MSTRG.20226	TBCA	141.174	126.215	125.206	136.815	119.197	648.607
167155	ENST00000395047	MSTRG.20563	VDAC1	149.987	152.982	144.777	50.4339	148.42	646.599
32637	ENST00000305218	MSTRG.4254	STIP1	143	123.597	128.378	125.881	121.471	642.327
125522	ENST00000315717	MSTRG.15591	ARPC2	59.4732	162.355	132.362	170.168	115.297	639.656
129752	ENST00000375571	MSTRG.16063	MAPRE1	128.577	137.698	134.108	120.166	118.168	638.717
18161	ENST00000366615	MSTRG.2468	COA6	144.739	126.105	117.555	136.984	111.832	637.216
21165	ENST00000337970	MSTRG.2852	HNRNPF	123.644	126.425	122.955	139.134	124.815	636.973
102511	ENST00000325000	MSTRG.13068	RPL10P16	148.843	115.464	110.41	129.976	131.077	635.77
165057	ENST00000296674	MSTRG.20302	RPS23	153.525	144.242	119.227	88.7604	129.457	635.211
93234	ENST00000254810	MSTRG.11959	H3F3B	133.426	118.18	122.273	136.79	119.591	630.261
60542	ENST00000216479	MSTRG.7730	AHSA1	124.36	136.891	100.459	141.431	125.931	629.072
206116	ENST00000416970	MSTRG.25504	SNHG7	112.476	123.513	116.201	157.003	119.811	629.004
106755	MSTRG.13468.25	MSTRG.13468	.	146.967	117.468	120.951	125.042	117.384	627.812
113275	ENST00000272227	MSTRG.14128	PDIA6	137.972	131.829	119	133.005	105.312	627.118
97569	ENST00000579248	MSTRG.12498	RPL17	85.475	48.3611	59.6229	226.025	207.263	626.747
130555	ENST00000361475	MSTRG.16182	TGM2	117.164	120.009	120.562	139.941	128.607	626.282
90463	ENST00000225972	MSTRG.11612	LRRC59	124.686	127.617	126.856	126.063	120.797	626.019
95449	ENST00000217652	MSTRG.12223	MYL12A	125.083	117.19	124.363	138.62	120.743	625.999
169568	ENST00000352433	MSTRG.20825	PTTG1	136.776	125.366	132.633	113.585	116.961	625.321
33539	ENST00000312515	MSTRG.4332	DRAP1	138.124	91.4858	112.883	160.344	117.014	619.851
21346	ENST00000580018	MSTRG.2895	TIMM23	127.394	120.678	120.718	131.316	118.451	618.557
170630	ENST00000332598	MSTRG.20927	TMED9	138.391	117.483	118.562	134.269	109.529	618.235
129887	ENST00000246194	MSTRG.16084	RALY	145.064	99.2158	127.946	130.742	115.249	618.216
4804	ENST00000372967	MSTRG.696	NDUFS5	143.433	119.176	114.047	128.796	111.738	617.191
104046	ENST00000445755	MSTRG.13225	CCDC124	135.3	102.712	113.61	146.09	119.034	616.746
132306	ENST00000492356	MSTRG.16387	RPS21	146.269	92.4586	108.597	153.434	115.858	616.617
538	ENST00000291386	MSTRG.80	SSU72	130.374	118.501	113.767	133.361	119.201	615.204
170478	ENST00000303127	MSTRG.20912	LMAN2	134.092	110.887	138.576	117.977	113.104	614.637
22359	ENST00000373232	MSTRG.3036	PPA1	124.921	126.428	121.194	124.788	116.316	613.647
80813	ENST00000253452	MSTRG.10376	COX4I1	119.447	115.291	114.4	157.581	106.155	612.874
64535	ENST00000267884	MSTRG.8194	SRP14	125.8	111.992	118.689	136.139	119.724	612.345
19749	ENST00000281141	MSTRG.2648	CDC123	137.813	109.182	100.243	137.141	125.513	609.892
23122	ENST00000225174	MSTRG.3156	PPIF	122.044	128.456	131.489	122.637	104.753	609.379
87798	ENST00000264639	MSTRG.11281	PSMD3	131.609	120.866	118.33	123.364	114.813	608.982
140854	ENST00000530758	MSTRG.17436	BRK1	129.217	109.706	116.818	138.983	113.937	608.659
71872	ENST00000526586	MSTRG.9170	RPS2	75.3241	91.2	334.4	84.619	21.0118	606.555
112561	ENST00000253023	MSTRG.14074	UBE2M	130.397	100.859	112.414	159.274	100.09	603.034
148255	ENST00000265062	MSTRG.18290	RAB7A	174.63	107.615	118.453	88.5449	113.545	602.788
206731	ENST00000386347	MSTRG.25611	MT-TL1	126.935	144.963	155.161	73.6431	101.966	602.667
7478	ENST00000370990	MSTRG.1060	SERBP1	136.344	147.282	147.581	37.0231	134.195	602.425
178220	ENST00000443998	MSTRG.22001	AL450405.1	124.796	95.4822	113.877	146.813	121.065	602.032
74166	ENST00000322989	MSTRG.9494	RPS15A	139.46	103.399	108.279	130.88	118.275	600.294
114326	ENST00000296102	MSTRG.14253	MRPL33	131.413	113.794	114.425	128.431	111.533	599.596
115849	ENST00000402285	MSTRG.14461	RPS27A	220.057	321.262	15.9778	20.872	21.0711	599.24
174462	ENST00000474626	MSTRG.21443	RPS18	119.148	91.4597	79.3266	95.6552	212.905	598.495
99915	ENST00000602676	MSTRG.12746	OAZ1	138.771	129.083	114.909	106.788	106.578	596.129
166831	ENST00000304043	MSTRG.20522	HINT1	126.615	123.742	96.7192	143.86	103.945	594.881
11977	ENST00000361891	MSTRG.1698	ILF2	103.619	129.037	132.426	130.576	97.5718	593.23
26751	ENST00000322028	MSTRG.3689	POLR2L	134.053	113.559	110.568	130.956	101.939	591.075
198032	MSTRG.24402.3	MSTRG.24402	.	85.612	98.5183	135.279	48.6623	222.062	590.134
13631	ENST00000368010	MSTRG.1858	PFDN2	109.923	92.2036	98.8966	118.304	170.693	590.021
97568	ENST00000579408	MSTRG.12498	RPL17	154.561	74.3926	194.382	81.9063	83.7203	588.963
33644	ENST00000311481	MSTRG.4350	RAB1B	78.1575	107.257	136.967	140.774	125.305	588.46
78423	MSTRG.10031.2	MSTRG.10031	.	137.19	98.5632	104.273	141.359	106.75	588.136
11910	ENST00000368719	MSTRG.1686	S100A6	124.814	108.82	102.66	139.742	112.077	588.112
210610	ENST00000465744	MSTRG.26147	RPL36A	124.288	114.678	109.954	122.228	116.941	588.088
57967	ENST00000245458	MSTRG.7344	RPS29	150.119	93.3129	70.749	148.193	123.961	586.335
8847	ENST00000468715	MSTRG.1242	RPL7P9	126.377	111.049	103.884	128.476	116.35	586.137
3391	ENST00000321265	MSTRG.494	NUDC	129.206	110.318	110.064	127.197	108.322	585.108
170462	ENST00000303204	MSTRG.20915	PRELID1	113.757	138.449	91.1134	109.044	132.67	585.033
165062	ENST00000504293	MSTRG.20302	RPS23	203.152	8.029	190.39	41.0795	140.862	583.513
169960	ENST00000296930	MSTRG.20844	NPM1	138.603	122.87	95.7869	122.311	103.51	583.081
41805	ENST00000419869	MSTRG.5320	STRAP	96.3088	103.765	105.11	131.971	144.785	581.94
135991	ENST00000402752	MSTRG.16850	RANBP1	89.1169	163.059	116.684	121.559	90.4264	580.845
90717	ENST00000555572	MSTRG.11632	NME1-NME2	134.586	110.358	100.071	129.071	106.592	580.677
94621	ENST00000400721	MSTRG.12134	ARHGDIA	151.627	132.453	140.214	6.72061	149.23	580.244
17169	ENST00000366922	MSTRG.2319	IARS2	111.819	121.944	122.166	101.776	121.595	579.301
138975	ENST00000337304	MSTRG.17199	ATF4	123.513	108.209	115.044	119.871	111.372	578.009
83904	ENST00000584164	MSTRG.10726	RPL26	170.801	105.359	76.1391	137.869	87.2357	577.405
112862	ENST00000403564	MSTRG.14094	RPS7	117.231	111.721	119.455	125.632	101.797	575.836
206705	MSTRG.25591.1	MSTRG.25591	.	113.791	102.465	85.3112	273.863	0	575.43
101814	ENST00000222005	MSTRG.12975	CDC37	142.429	100.851	105.73	121.515	104.655	575.18
58035	MSTRG.7349.2	MSTRG.7349	.	31.0046	0	26.4903	450.856	66.3663	574.717
189633	MSTRG.23439.10	MSTRG.23439	.	178.557	92.1987	97.5984	206.322	0	574.675
32782	ENST00000544844	MSTRG.4267	TRMT112	119.787	109.136	107.05	131.354	106.653	573.98
186551	ENST00000297290	MSTRG.23034	BRI3	134.937	111.537	106.417	115.204	105.527	573.622
16065	ENST00000414487	MSTRG.2183	SNRPE	118.588	99.0397	109.425	146.904	95.6061	569.564
13630	ENST00000468311	MSTRG.1858	PFDN2	149.225	124.815	136.354	155.207	3.24219	568.844
25762	ENST00000368845	MSTRG.3565	OAT	114.686	117.572	119.114	108.395	109.075	568.843
40493	ENST00000309083	MSTRG.5148	PTMS	138.763	106.418	111.957	105.467	105.827	568.433
151595	ENST00000310118	MSTRG.18710	PSMD2	117.996	103.974	107.759	124.292	114.329	568.35
206485	ENST00000371443	MSTRG.25552	MRPL41	127.053	104.649	104.89	134.14	97.6004	568.331
28074	ENST00000314138	MSTRG.3837	RPL27A	130.542	108.373	103.284	109.294	116.287	567.78
175737	ENST00000353801	MSTRG.21632	HSP90AB1	190.387	171.29	23.5407	161.987	19.2283	566.433
23304	ENST00000372134	MSTRG.3176	GHITM	123.575	115.692	114.835	108.717	103.503	566.322
24326	ENST00000370355	MSTRG.3338	SCD	90.5043	102.564	108.39	103.238	161.075	565.771
167350	MSTRG.20604.7	MSTRG.20604	.	138.817	102.896	92.1922	99.0896	128.219	561.214
94376	ENST00000431388	MSTRG.12098	NDUFAF8	117.228	106.167	101.813	141.88	93.3386	560.427
109334	ENST00000084795	MSTRG.13762	RPL18	167.851	108.428	54.4843	107.49	120.503	558.755
170293	ENST00000614830	MSTRG.20890	NOP16	113.815	110.53	109.092	124.77	98.8233	557.03
67827	ENST00000569046	MSTRG.8687	HMGB1P6	111.448	124.511	109.211	104.329	107.418	556.917
24863	ENST00000369713	MSTRG.3439	GSTO1	115.988	102.161	106.958	122.448	109.064	556.619
92661	ENST00000439590	MSTRG.11902	RPL38	126.408	93.675	89.2609	139.085	106.224	554.653
88724	ENST00000589913	MSTRG.11372	RPL27	121.669	104.673	107.571	118.298	101.957	554.167
39833	ENST00000001008	MSTRG.5109	FKBP4	130.227	109.764	111.818	104.821	96.4072	553.037
209194	ENST00000168216	MSTRG.25959	HSD17B10	124.722	102.91	103.539	118.104	102.578	551.854
99180	MSTRG.12646.4	MSTRG.12646	.	98.9342	159.599	77.0527	104.832	111.365	551.783
56844	ENST00000250495	MSTRG.7215	NEDD8	120.049	101.956	95.1846	125.295	108.882	551.367
70091	ENST00000328649	MSTRG.8978	CIB1	117.84	101.642	103.043	126.414	101.941	550.88
173306	ENST00000259873	MSTRG.21267	MRPS18B	120.654	102.116	107.038	110.47	108.981	549.259
32251	ENST00000524958	MSTRG.4212	C11orf98	137.543	107.359	102.126	111.07	89.2003	547.298
150719	ENST00000463836	MSTRG.18591	RPL22L1	144.852	99.8054	83.3958	100.093	117.988	546.133
48122	ENST00000266735	MSTRG.6108	SNRPF	114.328	106.495	97.3691	129.023	98.4213	545.636
178774	MSTRG.22051.1	MSTRG.22051	.	0	0	0	544.818	0	544.818
31258	ENST00000257245	MSTRG.4127	TIMM10	116.947	101.03	98.5039	130.367	96.2482	543.096
210604	ENST00000392994	MSTRG.26147	RPL36A	151.863	90.9108	118.451	96.0171	85.1013	542.344
71787	ENST00000397375	MSTRG.9192	MRPS34	120.753	103.01	92.5819	118.713	106.512	541.57
72094	ENST00000563192	MSTRG.9201	SNHG19	102.076	99.9574	95.886	136.016	105.42	539.355
100822	ENST00000398148	MSTRG.12867	KHSRP	98.4635	102.795	108.641	117.397	111.525	538.821
206757	ENST00000387441	MSTRG.25632	MT-TH	109.069	103.461	110.788	134.346	79.6571	537.321
107470	ENST00000595018	MSTRG.13549	HNRNPUL1	108.019	110.612	119.67	91.8136	103.033	533.148
164047	ENST00000256442	MSTRG.20134	CCNB1	126.822	107.693	101.378	96.7582	99.8801	532.531
57551	ENST00000261479	MSTRG.7281	PSMA6	59.7234	119.867	117.262	139.136	96.5407	532.529
196371	ENST00000396070	MSTRG.24170	RPL30	115.348	91.7564	92.2315	127.667	104.286	531.288
176043	ENST00000211314	MSTRG.21662	TMEM14A	110.198	108.623	108.465	104.994	99.0064	531.286
210602	ENST00000614077	MSTRG.26147	RPL36A	218.464	45.1075	187.271	41.4174	38.65	530.91
50217	ENST00000229390	MSTRG.6388	SRSF9	72.5477	118.25	102.25	104.526	129.938	527.512
157713	ENST00000402089	MSTRG.19355	TMSB4XP8	114.497	103.127	103.983	107.055	97.9955	526.657
141146	ENST00000396953	MSTRG.17460	RPL32	137.467	149.415	30.0553	66.6765	141.984	525.597
129306	ENST00000376925	MSTRG.16000	CST3	110.913	95.2974	93.4588	110.585	114.786	525.04
111266	ENST00000441429	MSTRG.13922	RPS9	124.663	93.0149	82.1513	125.876	98.6798	524.385
200938	ENST00000345519	MSTRG.24756	CLTA	128.983	106.858	104.177	81.0827	102.682	523.782
80147	ENST00000302445	MSTRG.10267	KARS	118.574	106.363	94.2669	100.008	104.271	523.483
105261	ENST00000590247	MSTRG.13332	PDCD5	102.267	115.38	123.244	100.669	78.8232	520.383
109730	ENST00000594493	MSTRG.13802	RPS11	123.279	114.421	89.3215	90.8383	100.448	518.308
210609	ENST00000372849	MSTRG.26147	RPL36A	0.767171	163.1	0	216.897	137.321	518.086
111738	ENST00000344063	MSTRG.13964	RPL28	112.115	90.8466	88.0379	122.647	104.036	517.682
71880	ENST00000533161	MSTRG.9170	RPS2	120.59	125.604	90.7824	161.653	17.7007	516.33
37354	ENST00000375549	MSTRG.4825	SDHD	104.84	118.731	89.2456	111.906	90.9068	515.629
12394	ENST00000368400	MSTRG.1750	DPM3	122.111	99.9932	97.0781	104.276	91.344	514.803
119189	ENST00000409733	MSTRG.14830	RPL31	154.725	64.6135	133.11	126.924	34.7589	514.132
61548	ENST00000331334	MSTRG.7816	GLRX5	108.207	101.264	103.058	105.893	94.8967	513.319
71871	ENST00000526522	MSTRG.9170	RPS2	54.7601	43.7362	135.346	39.9568	239.408	513.208
64537	ENST00000558720	MSTRG.8194	SRP14	122.652	96.2607	103.786	99.271	91.0626	513.032
204579	ENST00000373312	MSTRG.25308	FAM129B	77.7446	102.338	104.018	118.264	108.706	511.071
203470	ENST00000358015	MSTRG.25129	RAD23B	119.216	127.166	39.1387	108.575	115.935	510.03
181212	ENST00000646664	MSTRG.22395	ACTB	280.311	31.2298	60.4907	49.9823	88.0151	510.029
83909	ENST00000582556	MSTRG.10726	RPL26	158.167	80.2819	88.0154	90.8991	92.144	509.507
172744	ENST00000356950	MSTRG.21218	HIST1H2BK	114.503	97.3745	102.925	95.6312	98.0136	508.448
111826	ENST00000450554	MSTRG.13977	U2AF2	101.769	98.7879	100.971	113.809	93.1101	508.447
69066	ENST00000559345	MSTRG.8832	MORF4L1	95.4975	127.075	121.763	105.665	58.2825	508.284
206648	MSTRG.25571.1	MSTRG.25571	.	105.496	96.1433	76.4516	135.853	93.3438	507.288
106533	ENST00000301244	MSTRG.13449	SPINT2	112.565	99.3856	92.546	105.969	96.7564	507.221
204	ENST00000327044	MSTRG.8	NOC2L	103.511	97.7649	92.7831	115.649	97.0583	506.766
158421	ENST00000394665	MSTRG.19439	RPL34	128.861	94.9041	94.014	96.6022	90.5021	504.884
206835	ENST00000381401	MSTRG.25645	SLC25A6	111.492	88.3995	84.4795	114.778	103.786	502.935
130469	ENST00000237530	MSTRG.16173	RPN2	127.2	92.936	95.3294	93.1164	91.7677	500.349
94131	ENST00000269349	MSTRG.12056	EIF4A3	102.399	95.2126	98.8699	106.608	96.49	499.579
174740	ENST00000244520	MSTRG.21469	SNRPC	118.116	97.1618	97.5847	92.3213	91.3697	496.554
11934	ENST00000368706	MSTRG.1700	S100A16	76.3151	130.528	72.7454	91.6758	124.835	496.1
182262	ENST00000396386	MSTRG.22539	CBX3	91.4257	106.05	103.075	98.6508	95.2559	494.458
77535	ENST00000394485	MSTRG.9939	MT1X	91.3126	111.778	106.523	93.4123	88.4208	491.447
206766	ENST00000387461	MSTRG.25640	MT-TP	97.3214	94.9388	98.0203	101.731	99.3213	491.333
104213	ENST00000222308	MSTRG.13248	FKBP8	107.315	75.2061	98.3602	101.264	108.706	490.852
200742	ENST00000356493	MSTRG.24720	STOML2	118.511	83.3101	87.092	109.774	91.7259	490.412
45841	ENST00000546392	MSTRG.5803	NACA	85.3352	72.3052	74.5584	87.4023	168.294	487.895
109097	ENST00000246802	MSTRG.13733	NOP53	102.485	65.4188	100.741	117.964	101.255	487.864
4109	ENST00000373548	MSTRG.604	HDAC1	95.2521	90.3318	94.8087	102.853	104.514	487.76
162188	ENST00000322611	MSTRG.19885	BASP1	119.207	101.039	107.621	76.0998	82.8918	486.858
175078	ENST00000373365	MSTRG.21541	GLO1	101.467	97.0472	96.9652	91.0316	99.9453	486.456
130230	ENST00000374078	MSTRG.16137	ROMO1	121.775	76.8109	85.4814	114.22	87.5996	485.888
188251	ENST00000393467	MSTRG.23245	CAV1	36.9206	43.9519	46.2601	307.677	51.0554	485.865
18216	ENST00000366607	MSTRG.2478	TOMM20	88.4775	92.0866	96.2461	103.313	105.439	485.562
85870	ENST00000540200	MSTRG.10974	POLDIP2	104.95	98.33	95.569	102.498	83.5736	484.921
109851	MSTRG.13812.6	MSTRG.13812	.	103.957	88.7225	93.244	103.006	95.9882	484.918
33596	ENST00000322535	MSTRG.4342	SF3B2	106.789	96.925	94.3643	93.8045	92.663	484.545
84568	ENST00000481027	MSTRG.10810	LRRC75A-AS1	148.853	18.5107	21.0208	157.223	137.395	483.002
95637	ENST00000489915	MSTRG.12228	RPL6P27	107.985	83.9202	87.2748	111.867	91.1114	482.158
129897	ENST00000374980	MSTRG.16087	EIF2S2	73.1987	78.9602	104.394	120.595	103.416	480.564
99955	ENST00000215570	MSTRG.12742	TIMM13	107.169	85.9042	86.4546	116.708	84.2954	480.531
131474	ENST00000262982	MSTRG.16296	CSE1L	79.0639	107.769	104.97	94.7311	93.6144	480.148
115528	ENST00000263735	MSTRG.14403	EPCAM	99.1513	103.391	95.6672	98.1251	83.1997	479.534
210611	ENST00000471855	MSTRG.26147	RPL36A	115.13	91.8276	90.1824	106.376	74.7881	478.305
174681	MSTRG.21479.3	MSTRG.21479	.	88.3932	87.4446	82.2684	106.564	113.123	477.793
170060	ENST00000519374	MSTRG.20865	ATP6V0E1	104.347	92.3556	91.9665	103.135	85.8606	477.665
29603	ENST00000054950	MSTRG.4021	RCN1	69.475	124.201	120.021	100.464	62.7697	476.93
66311	ENST00000260443	MSTRG.8461	RSL24D1	93.176	92.6764	89.8845	102.999	97.1727	475.908
71875	ENST00000533872	MSTRG.9170	RPS2	65.733	52.5571	275.999	73.9811	5.11854	473.389
155116	ENST00000503040	MSTRG.19086	RPL9	0	228.987	0	0	244.135	473.121
61708	ENST00000417615	MSTRG.7828	RPL3P4	109.298	82.3931	74.7806	109.048	95.8694	471.389
42065	ENST00000396076	MSTRG.5340	LDHB	13.3042	382.575	12.5201	50.684	12.2472	471.331
92289	ENST00000330459	MSTRG.11864	KPNA2	88.8358	94.9448	95.7101	95.1286	94.8609	469.48
51339	ENST00000543796	MSTRG.6526	RAN	75.9614	132.49	107.617	88.0599	65.2873	469.416
176696	ENST00000370089	MSTRG.21772	COX7A2	63.1172	65.0421	102.556	123.023	113.648	467.386
188238	ENST00000222693	MSTRG.23251	CAV2	85.4332	94.3315	92.1492	93.3988	102.034	467.346
137343	ENST00000332035	MSTRG.17013	EWSR1	96.6208	86.5577	90.0412	107.213	86.7719	467.205
39076	ENST00000332118	MSTRG.4996	SRPRA	96.0378	98.8869	95.2324	88.5902	87.7635	466.511
132055	ENST00000480975	MSTRG.16375	GNAS	272.943	39.2602	32.4607	56.2333	65.3341	466.232
43943	ENST00000547798	MSTRG.5603	TMBIM6	172.843	99.0474	1.57032	108.369	84.1061	465.936
34461	ENST00000227507	MSTRG.4457	CCND1	81.4185	101.354	99.351	92.8587	90.0848	465.067
99425	ENST00000611653	MSTRG.12679	GPX4	109.238	85.5789	92.6441	88.9145	87.6176	463.993
9806	ENST00000369721	MSTRG.1352	ATP5PB	0	163.572	148.556	11.8218	138.914	462.864
82734	ENST00000574872	MSTRG.10620	PFN1	42.1053	258.447	27.2484	94.9602	38.8388	461.6
29776	ENST00000532820	MSTRG.3990	CAPRIN1	83.8023	105.328	109.117	71.4681	90.728	460.443
28384	ENST00000396525	MSTRG.3851	EIF4G2	84.9875	98.7285	92.8834	86.7893	96.4479	459.837
195511	ENST00000297258	MSTRG.24066	FABP5	96.8922	93.9736	96.5967	92.0015	80.1543	459.618
151645	ENST00000435046	MSTRG.18712	EIF4G1	80.6307	104.239	104.611	71.4886	98.0667	459.037
155107	ENST00000645496	MSTRG.19086	RPL9	216.32	67.2824	63.177	51.3125	60.8568	458.949
210601	ENST00000427805	MSTRG.26147	RPL36A	20.8464	124.665	21.6076	172.957	118.469	458.544
130386	ENST00000344795	MSTRG.16159	C20orf24	92.5262	114.24	84.7292	82.1968	84.4574	458.15
183963	ENST00000415949	MSTRG.22720	SEC61G	115.35	105.627	0.0346	116.86	119.43	457.302
49992	ENST00000261313	MSTRG.6360	PEBP1	104.566	91.3535	88.4812	89.3452	83.2087	456.955
34393	ENST00000362034	MSTRG.4446	MRPL21	83.853	85.1371	96.8824	96.5534	93.9214	456.347
100466	ENST00000262947	MSTRG.12832	MYDGF	105.679	81.1581	80.7814	107.409	81.2599	456.287
19409	ENST00000380191	MSTRG.2604	GDI2	79.684	123.803	93.6748	66.5392	91.7282	455.429
138792	ENST00000216034	MSTRG.17173	TOMM22	94.2356	88.7245	85.1966	101.462	85.4276	455.047
100594	ENST00000579649	MSTRG.12852	RPL36	132.106	73.0336	68.4812	83.805	97.3964	454.822
157019	ENST00000353341	MSTRG.19292	HNRNPD	88.9795	82.9756	90.1362	113.729	78.8301	454.651
5334	ENST00000310955	MSTRG.786	CDC20	109.602	86.2935	83.0462	90.7684	84.7618	454.472
126737	ENST00000341369	MSTRG.15708	PTMA	77.864	69.2727	120.624	51.6371	134.647	454.046
35362	ENST00000530721	MSTRG.4550	RPS3	12.3254	19.07	374.801	31.649	15.8562	453.702
184572	ENST00000246868	MSTRG.22784	SBDS	94.2007	82.8838	90.1757	100.505	85.3636	453.129
205891	ENST00000241600	MSTRG.25479	MRPS2	99.4363	87.6832	83.2285	96.8095	84.9639	452.122
106684	ENST00000252699	MSTRG.13463	ACTN4	88.4191	87.8933	92.8629	94.2031	88.2366	451.615
32020	ENST00000305885	MSTRG.4196	FEN1	88.7426	89.6132	88.3166	102.63	81.9443	451.247
170208	ENST00000265097	MSTRG.20878	THOC3	122.149	105.575	107.416	95.0335	20.5203	450.693
99698	ENST00000591899	MSTRG.12710	UQCR11	97.1716	82.9997	87.0594	97.0211	86.1205	450.372
39302	MSTRG.5034.4	MSTRG.5034	.	102.87	8.06825	120.9	95.5178	122.533	449.889
62224	MSTRG.7883.3	MSTRG.7883	.	76.9925	161.987	72.4512	119.685	18.566	449.682
173259	ENST00000442966	MSTRG.21339	RPP21	96.9654	87.4246	77.855	111.093	76.2193	449.557
189630	ENST00000247866	MSTRG.23439	NDUFB2	51.5861	54.1399	72.0766	100.046	170.871	448.719
81957	ENST00000571732	MSTRG.10499	YWHAE	68.6079	82.8458	94.1567	105.923	96.5015	448.035
75818	ENST00000569545	MSTRG.9676	ALDOA	1.91941	15.58	26.352	305.613	97.5993	447.064
53164	ENST00000323076	MSTRG.6784	LCP1	88.859	90.1267	93.7601	85.2133	89.0941	447.053
24541	ENST00000370110	MSTRG.3370	NPM3	100.271	78.6436	76.6441	107.261	83.3787	446.199
33458	ENST00000308162	MSTRG.4335	CFL1	105.6	84.0759	95.108	78.3821	82.8431	446.009
206195	ENST00000371649	MSTRG.25506	EDF1	103.31	80.5697	73.7638	106.605	81.6972	445.945
24152	ENST00000307518	MSTRG.3305	ANKRD2	73.4406	82.6649	86.734	102	100.756	445.596
29950	ENST00000317811	MSTRG.3999	FJX1	62.4974	64.2463	95.5383	122.64	99.983	444.905
44646	ENST00000301464	MSTRG.5671	IGFBP6	97.6467	81.8688	76.6248	107.939	79.1871	443.267
16819	ENST00000261461	MSTRG.2263	PPP2R5A	90.3957	91.6895	91.7215	77.545	91.7685	443.12
109539	ENST00000221448	MSTRG.13779	SNRNP70	113.151	60.6289	78.2964	115.571	75.3975	443.045
9326	ENST00000414070	MSTRG.1313	BX679664.3	94.3117	77.2873	78.5689	101.61	89.045	440.823
186454	ENST00000248566	MSTRG.23021	SEM1	93.1664	82.9291	85.7582	104.699	74.2143	440.767
205700	ENST00000323345	MSTRG.25462	RPL7A	83.6197	60.1068	79.9715	121.942	94.8862	440.527
25735	ENST00000368858	MSTRG.3554	BUB3	88.2032	84.4436	88.773	88.9492	89.4067	439.776
206711	MSTRG.25596.1	MSTRG.25596	.	73.538	70.276	54.8476	190.628	50.1761	439.465
47996	ENST00000327772	MSTRG.6086	NDUFA12	85.6428	70.3916	75.4362	115.034	92.7976	439.302
76009	ENST00000319285	MSTRG.9705	DCTPP1	88.8563	77.8271	76.3059	115.68	79.5424	438.212
131490	ENST00000618172	MSTRG.16305	DDX27	91.5599	90.7285	88.9583	90.8974	75.0178	437.162
29644	ENST00000524896	MSTRG.3976	EIF3M	123.171	122.311	31.0792	132.174	27.4108	436.146
213111	ENST00000344746	MSTRG.26420	RPL10	75.4195	107.73	50.9839	79.9675	121.992	436.094
141718	ENST00000255320	MSTRG.17514	HMGB1P5	86.6221	87.5984	86.5865	89.9565	85.1417	435.905
100597	ENST00000309324	MSTRG.12853	C19orf70	93.2318	71.8075	74.7695	121.802	74.0329	435.643
11226	ENST00000271628	MSTRG.1562	SF3B4	88.7798	88.0911	89.7641	83.7266	84.8775	435.239
45042	ENST00000546500	MSTRG.5727	HNRNPA1	72.7548	113.742	87.7643	105.49	54.597	434.349
116496	ENST00000260641	MSTRG.14551	ACTR2	68.4493	90.1685	93.7109	85.7739	94.9938	433.096
48280	ENST00000552981	MSTRG.6127	SLC25A3	89.8165	86.6784	83.4359	88.9186	84.07	432.919
148218	ENST00000322623	MSTRG.18285	RUVBL1	84.346	89.1097	86.4353	91.0645	80.223	431.179
108627	ENST00000588599	MSTRG.13666	SNRPD2	17.1749	152.06	96.1721	13.8601	151.031	430.298
165064	ENST00000503605	MSTRG.20302	RPS23	81.305	73.0912	85.4337	70.5152	119.69	430.035
141764	ENST00000307839	MSTRG.17528	RPL15	75.1191	83.1888	94.3533	89.8724	85.9156	428.449
158925	ENST00000296511	MSTRG.19520	ANXA5	92.2515	82.8562	87.7619	82.4638	82.9321	428.266
127890	ENST00000305784	MSTRG.15816	DTYMK	96.816	82.9864	81.2304	95.3854	70.2695	426.688
80683	ENST00000262428	MSTRG.10352	COTL1	113.754	97.865	98.2857	107.283	9.08985	426.278
45815	MSTRG.5799.3	MSTRG.5799	.	342.699	21.5893	12.3155	22.3025	25.9687	424.875
187475	ENST00000292614	MSTRG.23164	POLR2J	97.9032	77.5044	79.817	92.0481	77.0963	424.369
2511	ENST00000375048	MSTRG.369	DDOST	61.1959	84.8495	90.7004	98.3828	88.4031	423.532
22453	ENST00000394936	MSTRG.3047	PSAP	101.501	82.2016	83.6649	72.0576	83.3814	422.807
50133	ENST00000313104	MSTRG.6391	RPLP0	155.314	113.045	74.6268	40.9094	38.8849	422.78
172704	ENST00000377575	MSTRG.21206	HMGN4	87.3076	88.1997	86.3095	75.8607	84.6354	422.313
151524	MSTRG.18685.8	MSTRG.18685	.	156.306	264.646	0.14631	0.321813	0.398718	421.819
182256	ENST00000360787	MSTRG.22538	HNRNPA2B1	70.9775	82.1872	83.2244	104.827	79.9766	421.193
173383	ENST00000376389	MSTRG.21280	FLOT1	86.1995	66.8642	86.4999	98.1883	83.2233	420.975
72393	ENST00000409906	MSTRG.9268	ELOB	93.684	75.6093	72.3871	103.308	75.6402	420.629
99597	ENST00000587079	MSTRG.12695	DAZAP1	83.2565	95.4836	74.6791	86.2424	79.3012	418.963
113252	ENST00000234111	MSTRG.14116	ODC1	78.7575	80.9843	88.9875	96.3429	73.4413	418.513
33923	ENST00000308831	MSTRG.4372	RHOD	102.483	74.6593	78.3921	83.7793	78.6151	417.929
6626	ENST00000371470	MSTRG.936	MAGOH	88.5923	87.173	77.3394	93.279	71.5201	417.904
143739	ENST00000203407	MSTRG.17786	UQCRC1	89.1701	80.1572	73.0576	94.526	80.7821	417.693
83320	ENST00000416016	MSTRG.10677	EIF5A	118.027	37.2762	35.6239	172.209	53.9183	417.054
186610	ENST00000262942	MSTRG.23054	ARPC1A	89.6091	83.7164	84.1137	81.9981	77.4418	416.879
83724	ENST00000303731	MSTRG.10708	TRAPPC1	96.3711	82.1271	86.206	77.9051	73.4323	416.042
203878	ENST00000374050	MSTRG.25203	ATP6V1G1	88.199	83.726	83.9544	82.7318	77.2355	415.847
100074	ENST00000587393	MSTRG.12763	AES	83.0905	96.2216	56.0691	114.85	65.1548	415.386
111600	ENST00000585321	MSTRG.13945	TNNT1	88.39	69.9366	72.3993	93.4372	90.9085	415.072
210847	ENST00000441076	MSTRG.26153	MORF4L2	91.6774	82.7403	84.6319	75.4615	79.2876	413.799
50136	ENST00000228306	MSTRG.6391	RPLP0	85.0694	39.018	106.128	96.9158	86.095	413.226
205617	MSTRG.25444.1	MSTRG.25444	.	32.7509	70.5246	22.3845	112.468	173.107	411.235
211306	ENST00000539310	MSTRG.26218	PLS3	90.0092	31.0026	94.2416	94.1071	101.112	410.473
205021	ENST00000372715	MSTRG.25375	WDR34	96.6907	80.1531	78.76	74.1397	79.45	409.194
87516	ENST00000394332	MSTRG.11264	RPL23	45.3806	69.1847	130.857	75.3725	88.3941	409.189
4590	ENST00000373116	MSTRG.670	MRPS15	89.9099	77.0499	76.1343	92.0528	73.93	409.077
82440	ENST00000248378	MSTRG.10577	EMC6	86.2742	81.1467	80.2363	81.1691	79.6076	408.434
44735	ENST00000551018	MSTRG.5686	PFDN5	104.629	79.7128	66.152	85.3882	71.8466	407.729
144836	MSTRG.17883.4	MSTRG.17883	.	169.655	0	0	214.994	23.077	407.727
88182	ENST00000469257	MSTRG.11312	EIF1	88.8426	71.4022	78.3012	92.28	76.7495	407.576
68443	ENST00000322347	MSTRG.8750	COX5A	91.0889	79.5614	77.9255	81.3743	76.6803	406.63
26026	ENST00000331244	MSTRG.3602	GLRX3	87.73	83.5822	82.3697	78.673	72.9939	405.349
156877	ENST00000264908	MSTRG.19285	ANXA3	83.3506	79.1211	82.3036	81.0696	78.3537	404.199
181218	ENST00000645576	MSTRG.22395	ACTB	0	282.115	22.3079	23.3978	75.4409	403.262
151527	ENST00000439647	MSTRG.18685	AP2M1	137.389	5.68532	108.48	35.023	116.287	402.864
211894	ENST00000298556	MSTRG.26312	HPRT1	80.1674	81.0028	77.8559	84.009	79.4938	402.529
91956	ENST00000362883	MSTRG.11796	SNORD104	79.6225	72.9466	71.3782	95.9312	82.3175	402.196
72263	ENST00000330398	MSTRG.9225	ATP6V0C	94.6789	67.7895	82.361	69.222	87.4341	401.485
175403	ENST00000326586	MSTRG.21583	RPL24P4	92.0339	74.2752	65.2222	91.05	78.5295	401.111
172099	ENST00000391491	MSTRG.21089	RPL15P3	92.3971	81.1133	53.8421	83.548	89.5039	400.404
44567	ENST00000293308	MSTRG.5667	KRT8	55.9801	93.1196	56.3497	28.913	165.496	399.858
40665	ENST00000535923	MSTRG.5169	PHB2	59.052	11.9448	16.1397	184.04	128.314	399.49
135049	ENST00000332859	MSTRG.16720	SUMO3	83.521	83.0468	81.2939	79.6636	71.5766	399.102
180999	ENST00000360876	MSTRG.22369	EIF3B	79.7351	80.0184	75.1904	91.0165	73.0109	398.971
202281	ENST00000351839	MSTRG.24944	HNRNPK	50.744	83.1908	76.5785	98.7284	88.2407	397.482
108925	ENST00000542575	MSTRG.13718	SLC1A5	88.09	57.303	79.2306	91.7798	81.0527	397.456
181371	ENST00000258739	MSTRG.22419	KDELR2	89.5565	87.328	91.0131	48.6926	79.2176	395.808
107462	ENST00000301178	MSTRG.13534	AXL	83.4182	82.1952	85.2459	70.9997	73.9138	395.773
75919	ENST00000305321	MSTRG.9698	BOLA2B	96.991	69.7802	67.3025	88.6908	72.8687	395.633
67410	ENST00000567229	MSTRG.8655	RPL4	192.881	14.6138	15.0676	5.33637	167.577	395.476
83100	ENST00000548577	MSTRG.10663	RNASEK	103.39	70.9922	39.2464	93.3391	88.292	395.259
170466	ENST00000503216	MSTRG.20915	PRELID1	77.4101	62.5506	128.289	67.4844	57.6385	393.372
147554	ENST00000184266	MSTRG.18207	NDUFB4	79.8418	74.8358	82.8644	81.0032	74.7324	393.278
30817	ENST00000263774	MSTRG.4107	NDUFS3	88.9057	71.1779	70.3687	89.8378	72.8886	393.179
17151	ENST00000366923	MSTRG.2323	EPRS	64.2203	89.3239	85.3868	71.4218	82.6009	392.954
124918	ENST00000392222	MSTRG.15537	EEF1B2	73.7232	84.6801	74.6278	88.5203	70.6585	392.21
152929	ENST00000602845	MSTRG.18831	NCBP2-AS2	82.112	73.2265	73.4329	91.2037	70.5677	390.543
155118	ENST00000511075	MSTRG.19086	RPL9	66.8695	60.1834	103.321	84.1711	75.9449	390.49
95739	ENST00000318388	MSTRG.12254	NDUFV2	85.5144	80.1963	76.2262	79.2793	69.1908	390.407
11909	ENST00000496817	MSTRG.1686	S100A6	97.6235	62.0399	74.5429	74.2196	81.4649	389.891
9616	ENST00000614544	MSTRG.1360	LAMTOR5	87.5737	81.5321	58.1638	86.5948	75.7954	389.66
206758	ENST00000387449	MSTRG.25633	MT-TS2	84.9761	78.5349	76.2082	95.3235	54.2995	389.342
208437	ENST00000218388	MSTRG.25887	TIMP1	89.0035	70.8917	71.2642	85.0855	71.2725	387.517
119190	ENST00000409650	MSTRG.14830	RPL31	11.363	0	0	29.8411	345.785	386.989
94593	ENST00000473021	MSTRG.12131	P4HB	94.4624	75.4855	59.3615	86.1084	71.2187	386.637
22511	ENST00000307365	MSTRG.3049	DDIT4	123.537	51.616	52.8584	66.947	90.8555	385.814
26182	ENST00000368547	MSTRG.3611	ECHS1	85.943	74.1278	74.9642	82.2217	68.5558	385.813
168027	ENST00000252102	MSTRG.20659	NDUFA2	95.0966	61.2472	74.1457	90.8059	64.4423	385.738
173138	MSTRG.21288.22	MSTRG.21288	.	98.6231	82.2258	93.56	27.78	83.346	385.535
81424	ENST00000484610	MSTRG.10440	RPL13	90.0161	77.1766	61.1594	81.5191	75.4908	385.362
67895	ENST00000389093	MSTRG.8706	PKM	69.6915	88.22	59.9179	47.9734	119.071	384.873
114541	ENST00000342166	MSTRG.14286	DPY30	81.1808	67.7924	71.3764	89.2033	74.5821	384.135
106586	ENST00000620216	MSTRG.13448	PSMD8	99.6184	69.4955	71.0682	82.532	61.2212	383.935
32332	ENST00000301788	MSTRG.4218	POLR2G	81.4702	68.5126	74.9777	83.3847	75.3707	383.716
213117	ENST00000467168	MSTRG.26420	RPL10	76.4066	102.219	78.1554	69.3031	57.578	383.662
128158	ENST00000400137	MSTRG.15841	FKBP1A	62.0167	61.1821	113.202	40.1307	106.262	382.793
97571	ENST00000580261	MSTRG.12498	RPL17	61.2506	219.48	24.5483	42.2574	35.2169	382.753
50138	ENST00000551258	MSTRG.6391	RPLP0	106.621	23.1025	19.3221	219.45	13.8535	382.349
44501	MSTRG.5663.6	MSTRG.5663	.	38.8934	230.408	33.6517	45.1086	34.1298	382.192
46258	ENST00000257904	MSTRG.5843	CDK4	105.271	57.3445	102.702	75.256	41.3653	381.939
3587	ENST00000335514	MSTRG.531	ATP5IF1	98.5433	74.6294	63.6102	74.6596	70.339	381.782
99926	ENST00000252622	MSTRG.12749	LSM7	84.688	82.5862	62.8188	96.5194	54.8455	381.458
181909	ENST00000396599	MSTRG.22479	RPL21P75	81.4939	73.3292	69.412	81.599	74.7219	380.556
172160	ENST00000451315	MSTRG.21105	NOL7	76.9089	76.9252	75.3688	84.0672	67.1094	380.379
117960	ENST00000263864	MSTRG.14732	VAMP8	50.9076	83.4916	82.265	94.1972	69.3693	380.231
162999	ENST00000274242	MSTRG.19978	RPL37	81.9684	63.0435	67.6616	91.1182	76.3383	380.13
123159	ENST00000411529	MSTRG.15340	HNRNPA3	70.2242	77.0161	76.6454	81.2994	74.4363	379.621
4962	ENST00000372805	MSTRG.736	CAP1	58.9025	87.6056	95.9647	73.8273	63.1599	379.46
145135	ENST00000423525	MSTRG.17910	TKT	61.9295	43.4059	37.779	198.613	37.1363	378.864
79438	ENST00000261772	MSTRG.10147	AARS	75.6943	69.3598	71.2643	78.6166	83.0178	377.953
67904	ENST00000561609	MSTRG.8706	PKM	0	43.9311	112.655	121.506	98.7838	376.876
5205	ENST00000304979	MSTRG.763	PPIH	77.5066	73.8861	74.8751	80.0573	70.4656	376.791
213074	ENST00000369856	MSTRG.26411	FLNA	85.646	96.9202	109.396	84.2409	0.006363	376.21
110477	ENST00000309244	MSTRG.13871	ETFB	79.9162	61.3808	66.1959	95.5806	72.8505	375.924
115507	ENST00000272298	MSTRG.14416	CALM2	62.5617	101.286	75.1909	74.1219	62.2537	375.414
171288	ENST00000513060	MSTRG.21015	RACK1	80.8993	63.3184	79.5133	74.0058	77.4607	375.197
90133	ENST00000355938	MSTRG.11572	ATP5MC1	83.9774	66.2206	62.7991	89.1407	72.7766	374.914
188658	ENST00000000233	MSTRG.23285	ARF5	71.491	84.9367	68.625	80.2889	69.3309	374.673
103071	ENST00000242776	MSTRG.13133	DDX39A	40.3338	69.5142	87.7456	109.818	66.7148	374.126
115820	ENST00000317610	MSTRG.14455	RTN4	61.8378	66.5897	64.0731	91.7506	89.838	374.089
139469	ENST00000337554	MSTRG.17289	TSPO	91.1885	65.5684	58.6919	85.2084	73.1216	373.779
187188	ENST00000303151	MSTRG.23093	POP7	83.1641	74.0442	67.7084	81.5574	66.7736	373.248
55837	ENST00000216297	MSTRG.7113	SUPT16H	62.7364	79.1866	77.9386	74.9977	78.0934	372.953
145362	ENST00000303436	MSTRG.17952	ARF4	80.5209	38.0073	100.284	75.9623	77.9436	372.718
29013	ENST00000494573	MSTRG.3911	LDHA	68.9909	16.4602	80.5814	87.6441	118.946	372.623
209573	ENST00000360270	MSTRG.25996	MSN	78.3537	72.2726	77.5048	66.4766	78.0006	372.608
100796	ENST00000245816	MSTRG.12859	CLPP	82.5912	66.1407	80.4912	71.5178	71.5022	372.243
87286	ENST00000619387	MSTRG.11207	AATF	76.2256	72.2151	70.4509	82.393	70.7265	372.011
35115	ENST00000355693	MSTRG.4527	COA4	77.5545	66.2913	68.284	83.9237	75.6227	371.676
198868	ENST00000316052	MSTRG.24480	EXOSC4	69.8188	76.832	51.1236	99.7083	74.1192	371.602
11366	ENST00000369026	MSTRG.1583	MCL1	63.0832	76.7678	70.6307	75.0949	86.0062	371.583
97572	ENST00000580210	MSTRG.12498	RPL17	74.8817	77.9515	61.3871	96.4514	60.3719	371.044
103122	ENST00000254322	MSTRG.13138	DNAJB1	92.8937	85.2028	62.1533	63.321	67.3024	370.873
92914	ENST00000409753	MSTRG.11932	JPT1	73.6493	50.0178	121.858	68.5496	54.7021	368.777
53066	ENST00000530705	MSTRG.6776	TPT1	76.3861	66.029	65.4996	77.7455	82.7991	368.459
34554	ENST00000301843	MSTRG.4471	CTTN	49.8317	65.5787	63.022	108.515	81.3029	368.25
12125	ENST00000328159	MSTRG.1727	TPM3	56.477	65.7724	80.1974	83.7615	81.7199	367.928
204142	ENST00000373768	MSTRG.25237	NDUFA8	73.9216	75.3414	62.2659	83.0667	72.5775	367.173
20829	ENST00000302278	MSTRG.2803	ITGB1	62.001	76.5888	80.0629	68.6406	79.7296	367.023
112836	ENST00000327435	MSTRG.14087	ADI1	101.756	84.9101	78.2054	33.3688	67.5864	365.826
32101	ENST00000532601	MSTRG.4190	FTH1	75.9322	154.026	51.7669	32.1202	50.9231	364.768
124142	ENST00000345042	MSTRG.15456	HSPD1	71.5226	82.3104	100.494	45.9011	64.489	364.717
194114	ENST00000262105	MSTRG.23946	MCM4	70.1939	75.1688	72.9609	68.1177	78.2102	364.652
12765	ENST00000295702	MSTRG.1798	SSR2	67.3906	52.2852	89.1902	78.8961	75.9544	363.717
40662	MSTRG.5169.2	MSTRG.5169	.	111.51	97.1983	104.475	18.4254	32.1044	363.713
210807	ENST00000361298	MSTRG.26149	BEX3	78.8463	71.3121	72.2569	72.9956	67.2696	362.68
22235	ENST00000354185	MSTRG.3017	DDX21	56.0999	74.9079	79.4017	65.8925	86.3299	362.632
213108	ENST00000424325	MSTRG.26420	RPL10	96.8563	95.0362	72.5633	2.18712	95.5036	362.147
109729	ENST00000596873	MSTRG.13802	RPS11	98.7479	68.7483	80.4056	42.0094	71.7445	361.656
209935	ENST00000486733	MSTRG.26048	RPS4X	76.2761	64.5634	67.1555	101.123	51.96	361.078
75552	ENST00000330978	MSTRG.9652	BOLA2	79.5581	66.2385	64.3735	81.6026	69.2636	361.036
182224	ENST00000305786	MSTRG.22530	CYCS	79.8095	32.2817	56.3018	102.401	90.0436	360.837
39315	ENST00000278742	MSTRG.5033	ST14	81.4103	76.6485	75.3524	65.9255	61.3659	360.703
208367	ENST00000335972	MSTRG.25873	UBA1	69.3677	70.2049	73.5011	67.99	78.7353	359.799
183577	ENST00000480603	MSTRG.22694	PPIA	99.9787	94.0264	88.8404	4.85093	71.8152	359.512
137987	ENST00000248975	MSTRG.17110	YWHAH	73.699	65.962	64.449	75.0827	80.1317	359.324
184914	ENST00000340958	MSTRG.22847	CLDN4	168.596	1.01616	0.142105	98.6583	90.8558	359.268
134112	ENST00000290349	MSTRG.16619	CBR1	98.8718	54.2277	78.1108	75.8505	51.8872	358.948
189721	ENST00000498107	MSTRG.23446	SSBP1	72.6714	77.7002	63.3722	85.6871	58.3979	357.829
74180	ENST00000304414	MSTRG.9494	ARL6IP1	74.9	78.757	61.0762	59.4639	83.525	357.722
65387	ENST00000300289	MSTRG.8381	PDIA3	77.1972	71.0473	63.0676	71.6984	74.5298	357.54
21378	ENST00000619162	MSTRG.2899	ANXA8L1	68.5697	67.2794	56.6385	80.2279	84.2344	356.95
37038	ENST00000265838	MSTRG.4785	ACAT1	76.9596	68.1715	69.9347	73.5767	67.9741	356.617
4481	ENST00000373237	MSTRG.648	PSMB2	78.9952	70.9428	71.284	68.3028	67.0354	356.56
206653	MSTRG.25575.2	MSTRG.25575	.	66.0233	52.3237	44.9186	146.036	47.1142	356.416
74663	ENST00000268379	MSTRG.9536	UQCRC2	71.3836	71.1563	70.9002	71.7559	71.0585	356.255
148244	ENST00000296255	MSTRG.18280	RPN1	77.365	72.1193	69.0471	68.247	69.1315	355.91
104143	ENST00000600289	MSTRG.13237	LSM4	101.867	77.0732	1.7913	98.3036	76.0164	355.051
60117	ENST00000555619	MSTRG.7656	NPC2	94.403	70.5498	76.4813	38.4254	74.2326	354.092
173397	ENST00000376377	MSTRG.21283	IER3	112.181	12.6055	88.036	92.201	49.065	354.088
81078	ENST00000261623	MSTRG.10410	CYBA	80.8613	60.1487	60.4723	87.2596	65.0628	353.805
1294	ENST00000338639	MSTRG.178	PARK7	66.9399	79.3559	50.8164	87.1286	69.557	353.798
71879	ENST00000531065	MSTRG.9170	RPS2	50.5247	61.7897	162.271	64.1426	14.4823	353.21
92928	ENST00000420826	MSTRG.11932	SUMO2	75.3811	65.7829	66.8203	76.4993	68.5161	353
125394	ENST00000392132	MSTRG.15583	XRCC5	67.3273	70.5638	72.8441	70.0716	72.1701	352.977
90727	ENST00000393190	MSTRG.11632	NME2	85.372	64.9153	59.6733	77.0505	64.9822	351.993
9363	ENST00000234677	MSTRG.1318	SARS	77.747	66.7668	68.891	68.6452	69.9243	351.974
196508	ENST00000353107	MSTRG.24185	POLR2K	69.5599	66.9237	71.0743	76.8661	67.5377	351.962
200149	ENST00000579755	MSTRG.24645	CDKN2A	85.4136	49.925	67.6465	85.3874	62.0844	350.457
17538	ENST00000304786	MSTRG.2379	SRP9	87.8276	34.4449	34.3057	95.2083	98.6319	350.418
34026	ENST00000532446	MSTRG.4396	PPP1CA	100.889	96.7943	26.3993	110.242	15.9738	350.298
207676	ENST00000253039	MSTRG.25773	EIF2S3	73.5781	68.6027	67.2855	64.1597	76.0568	349.683
104317	ENST00000262812	MSTRG.13261	COPE	78.4568	70.6611	63.2167	75.6994	61.2395	349.273
4713	ENST00000468084	MSTRG.684	C1orf122	73.4557	70.0414	65.3484	76.7945	63.245	348.885
124446	ENST00000237889	MSTRG.15485	NDUFB3	77.3559	67.8503	68.5024	79.9652	55.0541	348.728
186879	ENST00000303887	MSTRG.23068	MCM7	46.6082	73.7192	52.007	111.243	64.2209	347.799
198940	ENST00000569669	MSTRG.24492	BOP1	69.4447	64.3034	61.6846	87.1516	65.0717	347.656
205618	ENST00000436459	MSTRG.25444	EEF1A1P5	1.82044	7.73522	220.299	114.815	0.59219	345.261
183430	ENST00000452185	MSTRG.22683	POLD2	81.4512	64.1212	80.8957	60.6426	58.1365	345.247
196610	ENST00000521309	MSTRG.24210	YWHAZ	0.377077	0	182.251	0	160.959	343.588
184978	ENST00000265753	MSTRG.22850	EIF4H	58.5255	66.9201	67.5483	76.162	73.7828	342.939
672	ENST00000378609	MSTRG.95	GNB1	65.1727	64.1533	62.4704	81.8173	68.8425	342.456
5740	ENST00000372209	MSTRG.818	RPS8	72.091	69.4193	66.2081	53.0011	81.4169	342.136
200386	ENST00000330899	MSTRG.24670	DNAJA1	76.8247	73.9543	70.5593	65.8038	53.8967	341.039
213003	ENST00000369974	MSTRG.26405	IRAK1	102.148	73.0303	48.49	52.5235	64.4619	340.654
167121	ENST00000304858	MSTRG.20561	HSPA4	66.7826	71.3016	71.0507	68.6078	62.8454	340.588
206746	MSTRG.25625.1	MSTRG.25625	.	64.5524	63.4347	69.9	73.8524	68.2685	340.008
187343	ENST00000305105	MSTRG.23113	ZNHIT1	88.7173	71.7458	46.9016	67.9266	64.4839	339.775
77449	ENST00000300291	MSTRG.9940	NUDT21	57.3938	77.7192	78.0326	59.0079	67.3745	339.528
116979	ENST00000037869	MSTRG.14585	FAM136A	79.5078	75.8709	75.9767	61.3765	46.5872	339.319
180080	ENST00000367089	MSTRG.22262	DYNLT1	68.8165	60.5416	65.6156	76.4987	67.7228	339.195
14635	MSTRG.1972.2	MSTRG.1972	.	73.8629	39.1598	60.9906	86.7156	78.3869	339.116
34143	ENST00000467591	MSTRG.4405	GSTP1	113.917	17.6739	14.7481	113.649	78.8507	338.838
131500	ENST00000371743	MSTRG.16307	ZFAS1	65.7578	59.6412	61.0455	82.1587	69.7087	338.312
194924	ENST00000520944	MSTRG.24006	SNHG6	70.7932	58.2638	63.9647	82.8412	62.2215	338.084
111	ENST00000414273	MSTRG.51	MTCO1P12	59.386	63.5065	62.3722	72.7287	79.5929	337.586
27151	ENST00000645523	MSTRG.3715	PHLDA2	61.1811	64.0717	63.5975	79.9007	68.6134	337.364
5271	ENST00000426263	MSTRG.771	SLC2A1	65.8893	66.5631	68.2792	63.3023	72.8668	336.901
11941	ENST00000344616	MSTRG.1701	S100A14	80.745	63.7696	60.407	67.7146	64.1764	336.813
34028	ENST00000376745	MSTRG.4396	PPP1CA	63.8778	47.4517	74.2449	68.0819	83.0062	336.663
182428	MSTRG.22549.1	MSTRG.22549	.	70.3781	60.2165	60.7205	79.0351	66.1106	336.461
122531	ENST00000260956	MSTRG.15269	SSB	26.6543	81.9943	76.0633	87.3729	64.1559	336.241
30512	ENST00000311956	MSTRG.4069	ARHGAP1	67.3961	69.5827	70.3945	62.8984	65.7241	335.996
124916	ENST00000236957	MSTRG.15537	EEF1B2	79.247	52.4191	57.3466	80.7907	65.8184	335.622
8734	MSTRG.1236.2	MSTRG.1236	.	62.5473	74.4869	81.0618	48.1409	69.1514	335.388
132880	ENST00000610664	MSTRG.16483	U2AF1L5	80.6366	57.3749	55.4779	84.7513	56.9258	335.166
183471	ENST00000421621	MSTRG.22681	YKT6	70.791	63.5481	62.9308	79.1501	58.612	335.032
138417	ENST00000249071	MSTRG.17118	RAC2	81.6116	62.4328	61.6963	66.0507	63.2101	335.001
35191	ENST00000328257	MSTRG.4536	PPME1	82.2781	76.4358	82.2636	38.0859	55.5191	334.583
211513	ENST00000371317	MSTRG.26253	MCTS1	69.1655	62.3858	61.6936	71.5647	69.4018	334.211
203515	ENST00000325551	MSTRG.25141	CTNNAL1	90.4292	26.4033	28.1186	92.2614	96.5482	333.761
2844	ENST00000443624	MSTRG.422	RPL11	68.0293	64.6362	62.4656	71.1317	67.0895	333.352
28394	MSTRG.3851.14	MSTRG.3851	.	59.9814	72.7367	80.6611	46.9532	72.7535	333.086
105607	ENST00000541435	MSTRG.13383	FXYD5	94.2415	37.7383	33.2454	77.4119	90.4354	333.073
196991	ENST00000521440	MSTRG.24266	EIF3E	73.6801	96.406	59.9663	73.7074	29.1471	332.907
212837	ENST00000345046	MSTRG.26394	BCAP31	115.254	61.6872	44.65	53.1842	57.7579	332.534
184857	ENST00000265758	MSTRG.22853	BUD23	65.8354	69.7586	55.6337	83.0515	58.1571	332.436
68653	ENST00000403490	MSTRG.8759	IMP3	68.1739	62.2142	61.9473	74.088	65.1913	331.615
33542	ENST00000531121	MSTRG.4332	DRAP1	55.8885	104.006	57.289	61.0685	52.8072	331.059
136871	ENST00000215829	MSTRG.16967	SNRPD3	72.5924	68.7741	61.9138	65.7824	61.622	330.685
173268	ENST00000376630	MSTRG.21347	HLA-E	70.2149	57.9016	59.314	71.9757	71.2418	330.648
137441	ENST00000330029	MSTRG.17015	UQCR10	81.3713	58.7614	61.5005	69.9739	58.6451	330.252
132970	MSTRG.16502.1	MSTRG.16502	.	98.3472	58.5185	11.8452	159.691	1.17679	329.579
59517	ENST00000193403	MSTRG.7584	ACTN1	57.6983	68.9696	66.7815	62.8186	73.2526	329.521
135055	ENST00000330938	MSTRG.16723	PTTG1IP	85.9478	78.3235	18.0262	69.1696	77.4219	328.889
5742	ENST00000485390	MSTRG.818	RPS8	54.5764	76.1675	73.9752	59.1698	64.7965	328.685
26609	ENST00000319006	MSTRG.3673	TALDO1	75.0813	59.7899	57.3327	73.8722	62.443	328.519
166300	ENST00000469891	MSTRG.20466	AC034236.1	68.3283	66.886	64.0438	65.7457	63.2557	328.26
208542	MSTRG.25895.8	MSTRG.25895	.	84.0699	75.5769	51.8741	47.759	68.93	328.21
134403	ENST00000380749	MSTRG.16664	HMGN1	52.1429	61.3756	66.712	85.5314	62.0144	327.776
99995	ENST00000221566	MSTRG.12754	SGTA	63.0202	66.3543	67.1736	69.071	61.2409	326.86
129111	ENST00000334982	MSTRG.15986	NAA20	61.8491	63.7323	65.4557	64.8951	70.5241	326.456
175695	ENST00000372014	MSTRG.21629	MRPL14	69.6412	57.7807	60.7106	78.8483	59.428	326.409
122124	ENST00000409682	MSTRG.15219	PSMD14	88.9585	52.6898	53.2128	56.1495	75.3861	326.397
52220	ENST00000483765	MSTRG.6651	RPL21	67.8829	57.9372	57.0602	78.8874	64.5466	326.314
81421	ENST00000311528	MSTRG.10440	RPL13	78.73	59.4055	53.1194	74.741	60.2813	326.277
17368	ENST00000295006	MSTRG.2351	CAPN2	66.1198	63.9429	68.3515	63.0264	64.4984	325.939
44604	ENST00000552490	MSTRG.5674	EIF4B	44.2053	58.6895	87.203	54.1904	81.6224	325.911
79906	ENST00000219313	MSTRG.10233	PSMD7	90.7065	46.3377	76.1786	54.3502	57.9279	325.501
33163	ENST00000527323	MSTRG.4292	CAPN1	75.7929	57.3873	58.1918	63.7118	69.8001	324.884
174817	ENST00000464112	MSTRG.21500	RPL10A	74.2934	63.8275	64.8804	52.6233	68.6931	324.318
181589	ENST00000339600	MSTRG.22444	NDUFA4	73.6461	67.1217	64.3668	60.7367	58.2681	324.139
79335	ENST00000320623	MSTRG.10117	NQO1	93.1191	53.7105	53.0913	55.4603	68.3381	323.719
130316	ENST00000565493	MSTRG.16138	NORAD	55.4676	66.779	70.0198	58.6134	72.8125	323.692
2715	MSTRG.395.3	MSTRG.395	.	88.6248	58.5229	45.6186	86.8601	43.8141	323.441
103818	ENST00000595444	MSTRG.13215	MRPL34	73.9064	60.1192	58.058	69.9755	61.21	323.269
112860	ENST00000647131	MSTRG.14094	RPS7	79.77	59.1826	50.3675	60.2913	73.0632	322.675
87027	ENST00000621914	MSTRG.11189	AP2B1	66.1598	65.6655	65.7335	55.104	69.5772	322.24
176097	ENST00000304434	MSTRG.21665	ELOVL5	66.3251	69.3406	69.9575	56.4362	60.1661	322.225
83447	ENST00000617998	MSTRG.10683	POLR2A	56.6494	65.3583	67.4496	57.6541	75.0324	322.144
125555	ENST00000248451	MSTRG.15597	PNKD	72.7124	54.5592	56.4008	75.9791	61.5653	321.217
163516	MSTRG.20055.1	MSTRG.20055	.	74.39	52.4505	56.3175	75.3602	62.601	321.119
82880	MSTRG.10640.2	MSTRG.10640	.	2.6223	158.547	3.13166	154.727	1.53796	320.565
109497	MSTRG.13782.12	MSTRG.13782	.	91.3412	36.9192	71.0082	47.8292	73.2622	320.36
181223	ENST00000432588	MSTRG.22395	ACTB	0.02689	272.217	35.1288	12.9552	0	320.328
74901	ENST00000300093	MSTRG.9606	PLK1	78.2154	67.5488	66.5936	48.0083	59.8974	320.263
70838	ENST00000254193	MSTRG.9077	SNRPA1	69.4746	61.5386	52.8839	71.4182	64.5848	319.9
168031	ENST00000417647	MSTRG.20661	IK	68.1011	66.2941	64.6305	60.601	59.9758	319.602
141779	MSTRG.17528.10	MSTRG.17528	.	94.751	0	92.2901	83.5367	48.9323	319.51
2264	ENST00000375499	MSTRG.345	SDHB	70.8876	60.1755	58.2398	65.2573	64.3553	318.916
51096	ENST00000339647	MSTRG.6513	UBC	67.5434	55.2563	61.7604	67.6254	66.6421	318.828
29883	ENST00000527326	MSTRG.4009	CD44	26.9598	62.7971	52.3004	87.2817	89.3101	318.649
1613	ENST00000376957	MSTRG.227	SRM	76.2518	59.914	70.3568	58.6042	53.4604	318.587
144835	ENST00000495383	MSTRG.17883	RPL29	185.425	68.2719	16.2792	38.0195	9.77908	317.775
151516	ENST00000382456	MSTRG.18685	AP2M1	1.92333	8.06006	86.6335	146.25	74.8974	317.764
458	ENST00000378853	MSTRG.72	AURKAIP1	72.9751	61.3365	56.7019	73.5139	52.7986	317.326
6751	ENST00000605337	MSTRG.962	MRPL37	47.7719	41.4881	92.3401	43.3727	91.8695	316.842
173180	ENST00000376772	MSTRG.21325	PPP1R11	65.0277	61.6023	65.0659	61.3914	63.3529	316.44
205719	ENST00000371964	MSTRG.25458	SURF2	62.9327	59.4276	59.5838	76.8557	57.5725	316.372
91833	ENST00000310144	MSTRG.11859	PSMC5	55.6714	77.7321	61.2448	52.501	68.6909	315.84
167628	ENST00000360541	MSTRG.20620	ETF1	56.9885	68.1067	64.123	64.8955	61.6003	315.714
32234	MSTRG.4211.6	MSTRG.4211	.	78.9288	77.685	51.8357	60.8921	46.1165	315.458
62690	ENST00000329967	MSTRG.7901	SIVA1	70.1619	66.6641	61.0721	62.8871	54.6564	315.442
132977	MSTRG.16508.1	MSTRG.16508	.	60.6347	54.8023	44.3146	102.093	53.2035	315.048
33528	ENST00000312562	MSTRG.4327	FOSL1	51.6976	65.7756	70.0335	69.5623	57.8896	314.959
39303	ENST00000263574	MSTRG.5034	APLP2	71.9052	109.934	64.0865	68.1455	0.840568	314.912
11569	ENST00000368881	MSTRG.1658	PSMD4	68.5197	61.193	57.614	67.4798	59.9174	314.724
56691	ENST00000216802	MSTRG.7185	PSME2	73.2362	60.2145	59.5303	64.5905	56.2415	313.813
44830	MSTRG.5707.29	MSTRG.5707	.	45.9259	67.967	73.5148	58.0254	67.9853	313.418
136343	ENST00000248958	MSTRG.16884	SDF2L1	64.2433	51.299	50.6291	86.0581	60.7386	312.968
109282	ENST00000330720	MSTRG.13736	KDELR1	76.4539	73.9752	25.2241	72.575	64.7347	312.963
114951	ENST00000394878	MSTRG.14332	RPLP0P6	68.6894	62.3485	53.8096	65.9523	62.125	312.925
108623	ENST00000342669	MSTRG.13666	SNRPD2	92.0592	40.4301	41.0331	97.4205	41.8214	312.764
39980	ENST00000261254	MSTRG.5081	CCND2	58.9587	57.2435	55.0475	82.3426	59.0109	312.603
107635	MSTRG.13547.2	MSTRG.13547	.	117.706	45.2179	42.8163	73.0096	33.6128	312.362
175983	ENST00000596288	MSTRG.21660	MCM3	0.356605	103.476	59.9569	111.389	37.1203	312.299
163003	ENST00000507642	MSTRG.19978	RPL37	93.6701	35.7632	48.8265	66.6354	66.3663	311.261
189331	ENST00000393085	MSTRG.23408	MTPN	56.1433	67.7377	70.1178	53.4388	63.6977	311.135
136777	ENST00000398344	MSTRG.16935	DDT	64.5248	70.8289	48.7328	52.7798	74.0113	310.878
4867	ENST00000372857	MSTRG.704	PABPC4	62.7858	61.7129	62.5666	61.8022	61.8038	310.671
28649	ENST00000396394	MSTRG.3887	PSMA1	67.4683	62.3169	59.613	62.4451	58.2997	310.143
74175	ENST00000565420	MSTRG.9494	RPS15A	95.4436	50.7943	56.6729	55.3695	51.1439	309.424
132103	ENST00000243997	MSTRG.16364	ATP5F1E	72.6653	56.8638	56.4958	67.8016	55.5545	309.381
93996	ENST00000262776	MSTRG.12047	LGALS3BP	74.1772	67.0983	61.8708	52.4321	53.4483	309.027
172308	MSTRG.21145.2	MSTRG.21145	.	48.4692	91.2244	68.4257	58.9059	41.43	308.455
62609	ENST00000286953	MSTRG.7898	ATP5MPL	69.3292	57.5879	49.6037	69.0276	62.6209	308.169
65536	ENST00000558401	MSTRG.8310	B2M	65.8723	63.8153	60.7241	55.3744	62.1774	307.964
35679	ENST00000281031	MSTRG.4589	NDUFC2	67.75	56.7668	56.4673	73.0241	53.9293	307.938
2796	ENST00000427764	MSTRG.417	HNRNPR	53.9631	58.7077	65.1689	67.6468	61.8599	307.346
53211	ENST00000378720	MSTRG.6789	ESD	66.2801	63.835	58.3128	58.7333	60.0645	307.226
161705	MSTRG.19829.1	MSTRG.19829	.	74.4686	56.7951	39.9944	79.4118	56.5374	307.207
202109	ENST00000376588	MSTRG.24933	PSAT1	62.7622	58.9332	58.2386	59.4073	67.844	307.185
26486	ENST00000311189	MSTRG.3661	HRAS	65.9389	54.2744	56.3538	72.5966	57.9993	307.163
128440	ENST00000379751	MSTRG.15865	CENPB	62.9391	62.7623	58.8554	67.2705	55.1343	306.962
187229	ENST00000200457	MSTRG.23101	TRIP6	66.6487	61.5825	58.5573	63.2321	56.9112	306.932
87077	ENST00000604841	MSTRG.11191	TAF15	58.9582	64.2122	69.1927	60.5877	53.8672	306.818
80127	ENST00000037243	MSTRG.10264	GABARAPL2	71.6106	60.4747	55.5989	61.0222	57.9855	306.692
41581	ENST00000014914	MSTRG.5289	GPRC5A	61.7525	58.6831	65.1874	51.2513	69.7921	306.667
151639	ENST00000441154	MSTRG.18712	EIF4G1	67.3405	55.3416	65.1555	62.9723	55.8109	306.621
203111	ENST00000210444	MSTRG.25086	NANS	61.1696	60.4732	49.8008	70.451	64.0388	305.933
83515	ENST00000578324	MSTRG.10718	EIF4A1	74.5534	60.7794	58.9287	67.1198	43.7285	305.11
119813	ENST00000409569	MSTRG.14910	MIR4435-2HG	65.0249	58.6189	65.0127	61.7527	54.4582	304.867
45584	ENST00000547649	MSTRG.5781	MYL6	38.3247	36.1696	58.7976	99.7961	71.7337	304.822
57768	ENST00000216832	MSTRG.7320	PNN	40.2513	69.4138	62.4099	71.5997	61.0982	304.773
104137	ENST00000252818	MSTRG.13236	JUND	58.9835	53.0048	55.3893	76.2024	61.1597	304.74
99191	ENST00000571735	MSTRG.12646	BSG	53.3826	46.9297	128.895	73.2068	2.1646	304.578
183322	ENST00000317534	MSTRG.22671	MRPS24	67.6379	54.2653	63.0987	63.1152	56.1545	304.272
31575	ENST00000300151	MSTRG.4163	MRPL16	65.8626	61.2999	60.7045	61.6519	54.4628	303.982
44507	ENST00000549511	MSTRG.5663	KRT5	14.8483	97.7698	96.9937	76.1246	18.2096	303.946
55798	ENST00000555914	MSTRG.7115	HNRNPC	57.409	66.9036	57.1606	50.7271	71.5582	303.758
144462	ENST00000313601	MSTRG.17842	GNAI2	50.1629	66.8009	70.2248	48.2551	68.2686	303.712
77734	ENST00000219252	MSTRG.9963	POLR2C	64.922	63.403	60.437	58.3298	56.2335	303.325
3231	ENST00000270792	MSTRG.473	SH3BGRL3	72.6862	54.0887	58.0078	60.0196	58.396	303.198
100236	ENST00000330133	MSTRG.12789	MRPL54	67.7997	59.9075	58.2117	67.8452	49.4153	303.179
23425	ENST00000277865	MSTRG.3189	GLUD1	59.6303	56.318	58.3877	61.4599	67.2986	303.094
56668	ENST00000206451	MSTRG.7175	PSME1	73.2567	54.6303	59.678	55.6853	59.4638	302.714
101610	ENST00000358666	MSTRG.12951	UBL5	71.1279	51.494	54.0236	68.0857	57.8685	302.6
130982	ENST00000372813	MSTRG.16235	TOMM34	63.3964	64.2775	62.3268	58.5121	54.081	302.594
126740	MSTRG.15708.6	MSTRG.15708	.	0	0	0	302.31	0	302.31
76323	MSTRG.9766.7	MSTRG.9766	.	0	0	89.2817	124.233	88.6353	302.15
138919	ENST00000465618	MSTRG.17196	RPL3	62.0711	74.832	48.1554	102.75	13.2052	301.014
153995	ENST00000320912	MSTRG.18950	MRFAP1	59.4949	57.5136	72.6984	64.9625	46.1859	300.855
168216	ENST00000313368	MSTRG.20673	TAF7	61.4649	64.5456	62.8241	56.307	55.683	300.825
143016	ENST00000321331	MSTRG.17702	HIGD1A	36.8735	65.7507	51.9004	68.7428	77.1938	300.461
59135	ENST00000216605	MSTRG.7516	MTHFD1	63.2273	61.8127	64.9321	53.1605	57.2104	300.343
128362	ENST00000380325	MSTRG.15855	MRPS26	72.8633	54.4361	55.5749	65.7583	51.6194	300.252
138972	ENST00000404241	MSTRG.17199	ATF4	28.9825	76.2506	29.1594	80.4062	85.164	299.963
108941	ENST00000600964	MSTRG.13705	AP2S1	109.076	23.9525	75.0273	46.5225	44.5214	299.1
128094	ENST00000381962	MSTRG.15831	SRXN1	63.7858	60.3227	62.0971	57.5676	54.9407	298.714
8736	ENST00000480356	MSTRG.1236	F3	35.5198	73.5751	74.7533	52.4394	62.3613	298.649
206759	ENST00000387456	MSTRG.25634	MT-TL2	65.0958	57.5254	55.7976	76.1916	43.998	298.608
83496	ENST00000293831	MSTRG.10718	EIF4A1	124.995	44.5429	72.0181	33.743	22.9147	298.214
33525	ENST00000312579	MSTRG.4325	CCDC85B	60.0444	56.5088	54.3745	69.0499	57.9702	297.948
61415	ENST00000238609	MSTRG.7807	IFI27L2	65.2496	54.8684	52.7847	63.0675	61.3584	297.329
56311	ENST00000425762	MSTRG.7146	PSMB5	67.1023	74.3389	8.23133	87.9776	59.4385	297.089
131018	ENST00000372733	MSTRG.16250	SDC4	54.1417	54.4333	53.4221	68.1289	66.9398	297.066
147065	ENST00000283290	MSTRG.18150	ATG3	59.2415	63.7171	58.4508	59.8937	55.5811	296.884
207639	ENST00000379341	MSTRG.25755	PRDX4	66.8585	64.0905	55.9444	55.9164	53.9624	296.772
163001	MSTRG.19978.3	MSTRG.19978	.	60.5142	38.0299	51.5702	69.8148	76.5995	296.529
208698	ENST00000376582	MSTRG.25912	TIMM17B	83.9623	40.8833	60.2063	45.2663	66.0052	296.323
172451	ENST00000230056	MSTRG.21164	GMNN	54.2477	64.7326	55.4559	64.903	56.5571	295.896
38945	ENST00000615917	MSTRG.4985	EI24	60.8196	64.7438	54.8658	55.6884	59.0648	295.182
183962	ENST00000352861	MSTRG.22720	SEC61G	24.9968	22.7965	198.251	47.3352	1.47138	294.851
94434	ENST00000575842	MSTRG.12110	ACTG1	14.5188	87.2249	80.0291	46.4443	66.4887	294.706
10140	ENST00000358528	MSTRG.1418	CSDE1	87.1154	34.2324	83.6668	52.9437	36.593	294.551
133006	MSTRG.16524.2	MSTRG.16524	.	48.4073	46.1531	35.0883	133.071	31.7695	294.489
90224	ENST00000300408	MSTRG.11588	PHB	86.2565	61.3364	56.7343	84.4308	5.25244	294.01
75854	MSTRG.9684.13	MSTRG.9684	.	97.9473	11.3289	12.4795	88.7034	83.0306	293.49
126713	ENST00000356936	MSTRG.15704	NCL	50.6497	63.4438	56.0688	74.2625	48.6185	293.043
82232	ENST00000301364	MSTRG.10559	TSR1	54.8341	60.1251	59.7539	58.9328	59.1884	292.834
205724	ENST00000613129	MSTRG.25459	SURF4	74.4733	81.1497	50.1973	44.6319	42.0258	292.478
456	ENST00000338338	MSTRG.72	AURKAIP1	64.4155	54.7074	53.0248	66.8114	53.3506	292.31
89973	ENST00000225603	MSTRG.11544	CBX1	68.3875	54.6262	68.7287	49.4186	50.9623	292.123
83564	ENST00000538513	MSTRG.10722	SOX15	73.9063	40.3512	41.2638	61.4775	74.9681	291.967
200481	ENST00000435128	MSTRG.24683	ANXA2P2	66.9171	57.0824	52.1654	54.4285	61.3252	291.919
56163	ENST00000311852	MSTRG.7128	MMP14	60.1672	51.9363	51.808	65.8915	62.0815	291.885
102722	ENST00000588965	MSTRG.13078	FARSA	48.1006	41.9429	67.2393	79.8679	54.5493	291.7
49570	ENST00000261735	MSTRG.6293	ERP29	61.0681	54.2687	52.1977	66.1813	57.3634	291.079
174465	ENST00000490191	MSTRG.21443	RPS18	52.5193	58.7452	57.8565	62.2132	58.2151	289.549
206765	ENST00000387460	MSTRG.25639	MT-TT	47.4716	61.1459	67.59	62.7172	50.534	289.459
94431	ENST00000573283	MSTRG.12110	ACTG1	11.8278	90.1509	91.9747	16.9031	78.5673	289.424
15109	ENST00000367549	MSTRG.2045	DHX9	57.2379	63.8046	62.7732	53.3225	51.9973	289.136
99927	ENST00000587502	MSTRG.12749	LSM7	13.7809	74.0424	11.2683	94.64	95.3538	289.085
36769	ENST00000398136	MSTRG.4748	TMEM123	41.7605	53.0451	56.1519	64.572	73.1276	288.657
189489	ENST00000354926	MSTRG.23416	LUC7L2	51.9631	54.9223	58.5262	58.6427	64.5474	288.602
118679	ENST00000323853	MSTRG.14797	SNRNP200	53.291	60.2182	62.0428	49.2739	63.7278	288.554
173088	MSTRG.21288.9	MSTRG.21288	.	68.0633	56.1151	62.6129	50.1668	50.8178	287.776
146652	ENST00000496294	MSTRG.18090	AC073861.1	68.3686	50.0789	50.1487	66.3193	52.3126	287.228
185094	ENST00000610322	MSTRG.22898	RCC1L	62.7576	58.6416	55.627	62.7493	47.3047	287.08
196983	ENST00000519030	MSTRG.24266	EIF3E	120.167	110.469	0	55.9662	0	286.602
69057	ENST00000426013	MSTRG.8832	MORF4L1	71.9975	46.0154	51.9685	41.982	73.7119	285.675
192462	ENST00000520207	MSTRG.23743	SORBS3	108.154	1.22053	1.34989	95.4438	79.3026	285.471
42459	ENST00000081029	MSTRG.5403	MRPS35	68.4394	44.6799	71.495	61.6257	38.9407	285.181
132981	MSTRG.16511.1	MSTRG.16511	.	48.6051	50.4557	35.5179	118.833	31.7253	285.137
193911	ENST00000022615	MSTRG.23912	VDAC3	40.8528	44.255	72.0382	66.83	60.9868	284.963
93438	ENST00000327490	MSTRG.11973	UBALD2	72.0544	53.1596	52.7229	53.0877	53.7906	284.815
189140	ENST00000262570	MSTRG.23357	CHCHD3	61.2107	56.2266	56.9147	58.1706	52.0175	284.54
100395	ENST00000269886	MSTRG.12804	SH3GL1	55.7078	56.1383	58.9113	62.2932	51.4778	284.528
183993	ENST00000285279	MSTRG.22726	VOPP1	59.9942	61.0486	61.2263	51.1175	50.9368	284.323
174819	MSTRG.21500.3	MSTRG.21500	.	34.6486	55.213	0	194.313	0	284.174
196583	ENST00000518716	MSTRG.24209	PABPC1	5.19293	74.2459	171.563	2.54436	30.2144	283.761
32456	ENST00000338663	MSTRG.4243	SLC3A2	49.6677	53.6898	52.2254	69.3406	58.1782	283.102
194946	ENST00000357849	MSTRG.24024	COPS5	58.5811	54.715	61.8431	50.7966	57.1308	283.067
17189	ENST00000404582	MSTRG.2330	MORF4L1P1	60.8505	57.9695	57.4141	53.0268	53.6645	282.925
205165	ENST00000358994	MSTRG.25391	PTPA	60.921	57.2735	52.5043	59.9053	52.0073	282.611
187164	ENST00000303210	MSTRG.23092	GNB2	69.9682	49.2147	41.1073	62.2671	59.4925	282.05
44576	ENST00000549176	MSTRG.5667	KRT8	4.27107	2.77257	2.79901	2.9959	269.191	282.03
107496	ENST00000221930	MSTRG.13551	TGFB1	59.2112	52.7455	55.0842	53.7091	61.1554	281.905
12911	ENST00000295688	MSTRG.1811	CCT3	57.2384	104.637	29.3239	28.5348	61.9293	281.663
206173	ENST00000371663	MSTRG.25513	RABL6	61.1429	52.7826	52.7853	62.5825	52.3498	281.643
200030	ENST00000380394	MSTRG.24619	RPS6	62.3821	56.4591	62.1953	45.4607	55.0459	281.543
146589	ENST00000490574	MSTRG.18082	TFG	66.2281	55.5137	64.0199	56.6778	39.0101	281.45
71627	ENST00000007390	MSTRG.9154	TSR3	60.6235	52.5376	47.8476	67.6946	52.4567	281.16
169963	ENST00000393820	MSTRG.20844	NPM1	116.502	85.0128	2.70814	23.2498	52.9978	280.471
207381	ENST00000404022	MSTRG.25730	RBBP7	61.902	55.6889	53.1467	55.9692	53.577	280.284
131042	ENST00000360981	MSTRG.16236	DBNDD2	92.7155	37.049	66.4077	15.6844	68.3829	280.239
75807	ENST00000338110	MSTRG.9676	ALDOA	67.2772	67.4889	55.5422	27.6416	61.8467	279.797
76743	MSTRG.9826.1	MSTRG.9826	.	70.362	52.2579	46.782	61.9684	48.3873	279.758
109340	ENST00000549370	MSTRG.13762	RPL18	61.5077	49.9131	67.5651	54.446	45.8012	279.233
102309	ENST00000252445	MSTRG.13044	ELOF1	15.2199	88.8372	15.0439	87.5647	72.1882	278.854
205707	MSTRG.25462.8	MSTRG.25462	.	53.4323	48.7927	55.4786	58.9748	62.0237	278.702
130506	ENST00000414542	MSTRG.16174	BLCAP	59.0094	56.8043	57.6046	53.134	52.0409	278.593
188679	ENST00000354725	MSTRG.23296	SND1	62.4724	54.388	51.0819	54.0144	55.9339	277.891
22726	ENST00000372833	MSTRG.3112	CHCHD1	62.0713	51.8458	48.5926	62.5258	52.849	277.884
14118	ENST00000367879	MSTRG.1907	UCK2	56.3883	47.0506	54.5096	62.7967	56.5268	277.272
44588	ENST00000549078	MSTRG.5669	KRT18	59.2253	47.5854	52.2215	46.85	71.3113	277.193
198621	ENST00000529007	MSTRG.24472	EEF1D	3.18972	58.8709	58.6106	30.4389	124.925	276.036
25429	ENST00000369144	MSTRG.3510	EIF3A	41.9413	62.0865	59.7131	57.2874	54.8494	275.878
132108	ENST00000355937	MSTRG.16357	PRELID3B	49.6608	56.887	57.5627	59.2773	52.1814	275.569
24611	MSTRG.3382.8	MSTRG.3382	.	47.9341	52.2364	55.9791	60.487	58.8104	275.447
183961	ENST00000395535	MSTRG.22720	SEC61G	54.7069	52.7323	52.725	62.831	51.981	274.976
34137	ENST00000398603	MSTRG.4405	GSTP1	87.5689	0	52.1025	67.2586	68.0325	274.962
81980	ENST00000361007	MSTRG.10508	MYO1C	65.8899	26.6947	58.0885	61.2504	63.0347	274.958
13069	ENST00000368211	MSTRG.1826	MRPL24	63.7931	54.4703	51.6094	58.4836	46.5508	274.907
103527	ENST00000263384	MSTRG.13165	FAM32A	61.0376	52.8695	52.7781	54.7784	53.3179	274.782
41085	ENST00000000412	MSTRG.5212	M6PR	46.4978	46.9654	47.1976	90.683	43.3939	274.738
212567	ENST00000370335	MSTRG.26359	MAGEA4	16.0379	15.5578	212.229	12.2493	18.5434	274.618
194848	ENST00000320270	MSTRG.24001	RRS1	47.654	53.4524	51.2592	68.0316	54.062	274.459
134790	ENST00000291552	MSTRG.16687	U2AF1	49.459	45.3861	57.2497	74.4273	47.5244	274.047
106105	ENST00000588815	MSTRG.13415	CAPNS1	128.814	54.1193	36.6144	14.3186	39.8267	273.693
170034	ENST00000393784	MSTRG.20861	ERGIC1	54.1741	50.5243	53.9021	56.0976	58.9522	273.65
35782	ENST00000473748	MSTRG.4615	RPS28P7	63.1518	42.5537	51.9944	60.8067	54.8392	273.346
67903	ENST00000568459	MSTRG.8706	PKM	110.747	100.816	60.0556	0.693914	0.698548	273.01
101679	ENST00000590158	MSTRG.12959	EIF3G	62.3072	50.7081	50.9418	59.7661	49.1168	272.84
4733	ENST00000373019	MSTRG.691	SF3A3	55.3877	55.153	53.8687	55.6528	52.5434	272.606
50704	ENST00000280557	MSTRG.6445	DENR	49.032	56.7471	52.0926	59.0385	55.1132	272.023
180830	ENST00000412051	MSTRG.22338	C7orf50	52.4157	47.2228	46.2832	67.77	57.7343	271.426
213205	ENST00000357360	MSTRG.26418	LAGE3	58.6778	48.4346	48.2721	66.2316	49.6372	271.253
174485	ENST00000374606	MSTRG.21450	PFDN6	57.1938	50.7731	61.8293	55.6332	45.7671	271.196
131784	MSTRG.16338.8	MSTRG.16338	.	56.3198	46.3227	59.0336	53.2768	56.2351	271.188
205622	MSTRG.25444.5	MSTRG.25444	.	163.178	107.847	0	0	0	271.025
212562	ENST00000425182	MSTRG.26359	MAGEA4	0.198126	62.9992	81.0493	26.8708	99.7464	270.864
208458	ENST00000333119	MSTRG.25883	UXT	67.9034	50.4453	50.9003	55.9243	45.3112	270.485
130038	ENST00000216968	MSTRG.16117	PROCR	73.718	34.0029	61.4513	36.6334	64.527	270.333
161788	ENST00000255764	MSTRG.19840	MED10	53.5074	51.9735	52.7963	64.2941	47.4281	269.999
155621	ENST00000508632	MSTRG.19152	OCIAD2	56.1856	43.7186	46.687	69.7574	53.515	269.864
108962	ENST00000253047	MSTRG.13709	TMEM160	69.5078	45.5344	45.9776	55.9036	52.9252	269.849
189718	ENST00000265304	MSTRG.23446	SSBP1	61.0993	50.9322	39.5604	73.8358	44.3695	269.797
130123	ENST00000348547	MSTRG.16129	ERGIC3	68.9409	32.5028	76.5033	39.1601	52.6013	269.708
1092	ENST00000497965	MSTRG.147	RPL22	0	0	216.18	0	53.3957	269.575
66653	ENST00000288207	MSTRG.8510	CCNB2	63.9702	56.6789	56.9239	43.6022	48.0883	269.263
131647	ENST00000371588	MSTRG.16326	DPM1	48.8279	51.1629	46.9548	56.4562	65.8102	269.212
113572	ENST00000381150	MSTRG.14159	SDC1	65.7383	61.3202	62.2983	71.2175	8.36093	268.935
209259	ENST00000375151	MSTRG.25963	TSR2	57.1282	52.8268	50.5856	59.308	48.7723	268.621
86547	MSTRG.11113.1	MSTRG.11113	.	77.886	0	47.0417	82.6926	60.8139	268.434
55138	ENST00000332556	MSTRG.7055	LAMP1	50.7991	46.6445	48.1442	49.5418	73.1931	268.323
72098	ENST00000326181	MSTRG.9204	TRAF7	56.9429	50.686	53.4974	53.3965	53.3614	267.884
136322	ENST00000342192	MSTRG.16881	UBE2L3	57.315	55.5504	51.707	52.8248	50.4129	267.81
66707	ENST00000396060	MSTRG.8535	GTF2A2	54.9203	52.4234	51.3098	59.4715	49.5126	267.638
92668	ENST00000533498	MSTRG.11902	RPL38	61.2861	45.3511	53.4196	65.1878	41.2282	266.473
171283	ENST00000508682	MSTRG.21015	RACK1	97.5763	36.6134	80.3758	4.46095	47.4424	266.469
35367	ENST00000527446	MSTRG.4550	RPS3	32.7727	92.8452	51.4551	47.4842	41.8965	266.454
120166	ENST00000263239	MSTRG.14955	DDX18	44.8741	62.0813	61.499	50.196	47.5939	266.244
142740	ENST00000338970	MSTRG.17669	RPL14	50.3142	51.7556	51.9644	56.1194	55.6957	265.849
138577	ENST00000412331	MSTRG.17142	EIF3L	82.6462	60.8628	23.2004	23.9659	75.1723	265.848
93715	ENST00000427177	MSTRG.12014	2018-09-09	65.9075	59.4423	20.7209	59.9577	59.7648	265.793
117811	ENST00000393868	MSTRG.14697	SUCLG1	57.7925	51.1909	52.3663	52.1705	52.1591	265.679
147485	ENST00000261070	MSTRG.18199	COX17	56.1095	47.0351	52.7983	56.578	53.1459	265.667
98037	MSTRG.12533.1	MSTRG.12533	.	55.3599	61.5167	45.9206	43.2729	59.3901	265.46
199755	ENST00000358227	MSTRG.24582	DMAC1	56.3635	51.9756	53.2384	52.3097	51.477	265.364
47859	MSTRG.6066.1	MSTRG.6066	.	91.7371	41.6172	38.5027	47.662	45.7714	265.29
163724	ENST00000296597	MSTRG.20094	NDUFAF2	59.825	48.3632	51.4893	56.2396	49.0603	264.977
194365	ENST00000260102	MSTRG.23955	MRPL15	56.3261	47.5387	50.4565	59.4845	50.9671	264.773
138711	ENST00000396832	MSTRG.17164	CSNK1E	51.9966	51.5009	55.3869	51.8007	53.9469	264.632
186878	ENST00000485286	MSTRG.23068	MCM7	76.4417	43.7409	39.5956	37.4806	67.2948	264.554
79344	ENST00000268802	MSTRG.10120	NOB1	55.4947	47.1854	49.6781	56.6792	55.3409	264.378
204803	ENST00000372994	MSTRG.25332	C9orf16	69.1021	45.5914	43.9073	47.1384	58.4414	264.181
132724	ENST00000266079	MSTRG.16432	PRPF6	56.4925	54.4288	53.4447	51.7836	47.9811	264.131
197247	ENST00000614891	MSTRG.24283	MAL2	46.2755	56.5879	56.0239	50.0576	55.1435	264.088
11373	ENST00000369014	MSTRG.1588	ENSA	49.3854	44.4275	48.1564	62.7412	58.7045	263.415
50166	ENST00000536957	MSTRG.6393	PXN	62.1402	66.297	63.1817	15.4503	56.3002	263.369
90715	ENST00000475573	MSTRG.11632	NME1	51.6596	33.1059	84.5085	64.7244	28.4399	262.438
139177	ENST00000216252	MSTRG.17244	PHF5A	53.1211	50.4517	50.4872	59.5011	48.7714	262.333
175984	ENST00000616552	MSTRG.21660	MCM3	120.839	5.95501	54.869	1.94728	78.5247	262.135
99532	ENST00000409293	MSTRG.12698	C19orf24	63.9812	53.4115	38.6253	61.1936	44.6687	261.88
103480	ENST00000344824	MSTRG.13170	TPM4	10.3241	105.533	94.3513	40.2852	11.3728	261.866
165165	ENST00000511472	MSTRG.20312	COX7C	52.4639	47.8096	47.5037	62.7385	51.1733	261.689
174464	ENST00000496813	MSTRG.21443	RPS18	93.6981	23.8342	61.5935	34.2946	48.1777	261.598
38154	ENST00000532567	MSTRG.4894	RPS25	62.3567	66.0031	53.961	19.6397	59.3097	261.27
121611	ENST00000428879	MSTRG.15147	MMADHC	52.8384	53.9859	53.1731	56.7874	44.2284	261.013
209816	ENST00000373841	MSTRG.26033	NONO	38.5389	32.5548	111.159	33.9567	44.7476	260.957
203750	ENST00000374206	MSTRG.25193	CDC26	58.6239	50.0684	49.5281	58.099	44.5674	260.887
205811	ENST00000358625	MSTRG.25470	WDR5	51.3168	52.0927	51.4252	55.1287	49.9284	259.892
23072	ENST00000645698	MSTRG.3154	RPS24	53.7735	61.73	45.1972	69.9146	29.1666	259.782
180183	MSTRG.22282.1	MSTRG.22282	.	56.7006	53.0354	52.1426	57.1209	40.5733	259.573
102649	ENST00000302754	MSTRG.13086	JUNB	75.6151	43.3835	43.6164	45.533	51.4	259.548
30802	ENST00000326674	MSTRG.4107	PTPMT1	68.5258	57.9703	57.5842	64.9202	10.2522	259.253
4245	ENST00000373463	MSTRG.616	TMEM54	65.1465	57.288	30.405	44.9337	61.3645	259.138
111747	MSTRG.13964.9	MSTRG.13964	.	56.8216	52.8599	38.4676	47.2586	63.6386	259.046
183581	ENST00000308153	MSTRG.22695	H2AFV	49.8981	46.0851	45.7666	66.3818	50.8269	258.958
181295	ENST00000223029	MSTRG.22413	AIMP2	45.393	43.7205	77.1566	50.4677	41.7849	258.523
142099	ENST00000205636	MSTRG.17576	CMTM6	45.8672	54.0732	55.396	45.9646	57.1552	258.456
186864	ENST00000303904	MSTRG.23065	COPS6	56.0199	47.8243	50.9791	65.3298	38.2949	258.448
3581	ENST00000263697	MSTRG.530	DNAJC8	57.8001	50.7517	47.8468	53.1395	48.7956	258.334
141147	MSTRG.17460.6	MSTRG.17460	.	59.2528	69.7885	17.5135	45.417	66.3069	258.279
79181	ENST00000261769	MSTRG.10100	CDH1	77.8998	50.3762	53.7521	32.8903	43.0079	257.926
203752	ENST00000374198	MSTRG.25191	PRPF4	53.4629	53.7396	53.4466	49.1806	48.0669	257.897
108820	ENST00000291295	MSTRG.13697	CALM3	47.7398	64.2026	68.4987	32.6942	44.6466	257.782
93845	ENST00000301634	MSTRG.12023	TK1	66.3577	56.3911	53.2644	57.7473	23.8236	257.584
162998	MSTRG.19978.1	MSTRG.19978	.	66.3868	42.373	43.4653	43.9317	61.4118	257.568
126733	ENST00000466801	MSTRG.15708	PTMA	140.869	114.378	1.0642	1.1732	0	257.485
27394	ENST00000300738	MSTRG.3743	RRM1	52.7294	44.8928	49.8033	52.0426	57.883	257.351
88518	ENST00000251413	MSTRG.11363	TUBG1	60.9261	68.2937	72.2508	27.9788	27.7869	257.236
138041	ENST00000216038	MSTRG.17082	RTCB	58.3424	44.3729	49.2102	55.0064	50.02	256.952
32320	ENST00000301785	MSTRG.4219	HNRNPUL2	46.374	52.3185	54.2292	51.3995	52.3107	256.632
155110	ENST00000511643	MSTRG.19086	RPL9	63.0875	30.5233	74.4746	59.4263	28.9761	256.488
9940	ENST00000473074	MSTRG.1384	RHOC	60.5198	79.8909	42.031	52.7303	21.1778	256.35
162029	ENST00000230895	MSTRG.19862	DAP	59.6466	51.3885	51.285	45.9073	48.1025	256.33
196982	ENST00000220849	MSTRG.24266	EIF3E	10.3118	23.3909	109.856	44.7964	67.8071	256.162
85594	ENST00000261497	MSTRG.10957	USP22	52.6782	55.2324	55.7929	43.8775	48.5099	256.091
168925	ENST00000504761	MSTRG.20764	TCOF1	53.5655	51.9025	51.141	52.9986	46.3989	256.006
148158	ENST00000265056	MSTRG.18276	MCM2	48.4445	54.9898	54.1778	47.5705	50.7394	255.922
200711	ENST00000358901	MSTRG.24718	VCP	59.6987	53.5876	46.2006	53.4795	42.8448	255.811
94924	ENST00000582743	MSTRG.12160	SLC16A3	88.7924	53.8987	30.3888	27.2615	55.394	255.735
10143	ENST00000530886	MSTRG.1418	CSDE1	6.69051	96.3211	0	51.205	101.436	255.653
151048	ENST00000259037	MSTRG.18636	NDUFB5	54.7122	46.2231	47.538	56.4912	50.4592	255.424
102748	ENST00000316939	MSTRG.13082	GADD45GIP1	62.249	50.5802	46.3323	50.2704	45.6266	255.058
32097	ENST00000532829	MSTRG.4190	FTH1	2.36373	41.6343	59.3644	130.79	20.8553	255.008
206504	ENST00000298585	MSTRG.25557	ZMYND19	55.59	46.5656	47.0408	59.0376	46.773	255.007
26393	ENST00000331563	MSTRG.3649	PKP3	52.872	46.6581	48.8921	57.0745	49.358	254.855
1518	ENST00000270776	MSTRG.217	PGD	55.9428	52.0071	48.0196	51.8241	46.6508	254.444
159379	ENST00000509033	MSTRG.19561	PPP1R14BP3	57.991	47.9915	45.5021	58.2296	44.7215	254.436
213080	ENST00000490936	MSTRG.26411	FLNA	41.5905	42.7081	40.367	56.968	72.3702	254.004
183196	ENST00000645701	MSTRG.22659	MPLKIP	54.709	48.8469	48.8794	49.2034	52.3265	253.965
82437	ENST00000225525	MSTRG.10575	TAX1BP3	64.3707	53.2684	53.0693	34.1033	48.399	253.211
165482	ENST00000502784	MSTRG.20337	NPM1P27	56.5596	50.2792	44.183	53.4558	48.673	253.151
108342	ENST00000426677	MSTRG.13641	TOMM40	51.847	47.3021	50.9226	57.3467	44.8549	252.273
87941	ENST00000423485	MSTRG.11302	TOP2A	41.4783	61.607	59.8974	40.3198	48.7267	252.029
71865	ENST00000268668	MSTRG.9173	NDUFB10	57.3604	47.2636	45.4425	51.6768	49.5187	251.262
91815	ENST00000427159	MSTRG.11858	FTSJ3	49.2056	43.6289	44.987	65.8974	47.4632	251.182
52381	ENST00000339872	MSTRG.6669	HMGB1	39.7502	66.9578	96.8482	46.8483	0.341436	250.746
75222	ENST00000380876	MSTRG.9776	EIF3CL	11.8937	78.0707	23.3713	15.2777	121.978	250.592
53075	ENST00000379060	MSTRG.6776	TPT1	135.77	114.753	0.046925	0	0	250.57
75359	ENST00000566866	MSTRG.9779	EIF3C	75.7343	36.9131	43.0627	59.7043	35.1083	250.523
89617	ENST00000484240	MSTRG.11534	RPS7P11	56.448	48.806	50.993	46.3182	47.8182	250.383
131651	ENST00000371584	MSTRG.16326	DPM1	48.9921	49.8337	54.6062	59.0865	37.754	250.273
196343	ENST00000521545	MSTRG.24152	LAPTM4B	51.3152	47.1696	78.2276	35.1775	38.139	250.029
177865	ENST00000329970	MSTRG.21949	GTF3C6	51.7441	46.7854	48.9964	60.1589	42.2289	249.914
21168	MSTRG.2852.7	MSTRG.2852	.	44.4732	52.6617	51.7421	49.2743	51.4758	249.627
18837	ENST00000366514	MSTRG.2537	TFB2M	45.8284	53.0546	51.9922	51.3997	47.3185	249.593
114220	ENST00000233575	MSTRG.14251	SNX17	50.3607	48.2077	48.8974	55.2304	46.4754	249.172
202622	ENST00000443024	MSTRG.24982	IARS	52.2411	45.2464	46.5959	51.1288	53.7971	249.009
67611	ENST00000465139	MSTRG.8662	ANP32A	49.0141	56.8403	47.8152	49.326	45.8659	248.861
15177	MSTRG.2055.3	MSTRG.2055	.	23.3405	57.0556	55.7903	55.9383	56.3425	248.467
207156	ENST00000380668	MSTRG.25694	PRPS2	56.2398	51.2165	57.0087	55.4667	28.5353	248.467
171991	ENST00000229563	MSTRG.21091	TMEM14C	35.033	39.6726	56.8406	60.6171	56.2649	248.428
206186	ENST00000247665	MSTRG.25507	PHPT1	54.0123	42.9459	42.7108	65.5012	42.8073	247.977
6816	ENST00000371269	MSTRG.966	DHCR24	43.8128	54.3496	54.2673	47.2189	48.1881	247.837
188442	ENST00000359943	MSTRG.23263	FAM3C	41.4932	55.9513	54.7361	46.8095	48.712	247.702
183324	ENST00000418740	MSTRG.22671	MRPS24	72.4681	58.4121	27.1671	35.5781	54.0753	247.701
133998	ENST00000399312	MSTRG.16596	MRPS6	63.7089	42.3049	41.6139	51.5094	48.5101	247.647
34138	ENST00000642444	MSTRG.4405	GSTP1	4.32271	232.49	2.32529	4.27002	4.06206	247.47
91015	ENST00000582730	MSTRG.11676	SRSF1	49.4747	51.2205	45.8923	54.2652	46.5366	247.389
142745	ENST00000479563	MSTRG.17669	RPL14	7.83297	63.3252	83.7068	11.285	80.9728	247.123
84737	ENST00000392730	MSTRG.10825	RPL13P12	53.1569	48.0893	40.0823	52.3575	53.3935	247.08
45067	ENST00000262061	MSTRG.5729	COPZ1	57.0868	47.4875	45.2786	47.8218	49.195	246.87
128926	ENST00000246069	MSTRG.15950	DSTN	52.6825	47.6774	50.9014	47.7685	47.78	246.81
100828	ENST00000594496	MSTRG.12867	KHSRP	54.6218	46.0981	46.093	49.3744	50.4337	246.621
197308	ENST00000306185	MSTRG.24303	MRPL13	57.4987	46.386	45.9593	52.5465	44.0881	246.479
83252	ENST00000577035	MSTRG.10665	GABARAP	53.7719	55.7863	52.1361	43.1066	41.4943	246.295
45574	ENST00000550697	MSTRG.5781	MYL6	50.5925	36.6645	47.8089	58.696	52.4947	246.256
29006	ENST00000422447	MSTRG.3911	LDHA	39.0034	55.4114	60.5923	48.8822	42.1991	246.088
8126	ENST00000370645	MSTRG.1141	GNG5	58.795	40.3338	49.5778	42.0078	55.2589	245.973
102614	ENST00000611688	MSTRG.13065	ASNA1	54.4619	48.717	42.6523	54.7929	45.1815	245.806
128255	ENST00000474384	MSTRG.15849	SNRPB	57.3194	43.6711	47.5135	44.7252	52.4125	245.642
50223	ENST00000546942	MSTRG.6388	SRSF9	61.4232	7.62825	60.1731	62.1766	54.2368	245.638
86548	MSTRG.11114.1	MSTRG.11114	.	0	54.7215	47.0417	82.6926	60.8139	245.27
64202	ENST00000267750	MSTRG.8044	EMC4	53.954	50.2987	43.1642	48.694	49.0442	245.155
183242	ENST00000436986	MSTRG.22664	PSMA2	53.5843	42.6017	40.4728	66.9104	41.5191	245.088
12788	ENST00000368305	MSTRG.1799	LAMTOR2	61.1597	39.09	38.433	54.7621	51.3929	244.838
83477	ENST00000614237	MSTRG.10718	SENP3-EIF4A1	24.0426	64.5839	36.4012	61.1141	58.6193	244.761
32732	ENST00000309032	MSTRG.4264	BAD	47.0742	52.1257	34.5262	56.7087	54.1319	244.567
121131	ENST00000264161	MSTRG.15140	DARS	42.8015	54.7489	52.6102	48.6448	45.6895	244.495
132687	ENST00000346249	MSTRG.16425	TPD52L2	41.7045	47.9163	49.4531	48.7062	56.6638	244.444
32188	ENST00000278823	MSTRG.4206	MTA2	50.8112	46.7672	45.6995	50.3825	50.7122	244.373
78897	ENST00000219169	MSTRG.10073	NUTF2	80.7347	40.5182	39.7195	43.4694	39.8438	244.286
185869	ENST00000265729	MSTRG.22968	SRI	54.3747	44.1973	43.2012	53.667	48.8403	244.28
83408	ENST00000302422	MSTRG.10680	TMEM256	57.7294	38.998	38.0679	60.777	48.5727	244.145
130692	ENST00000361337	MSTRG.16216	TOP1	34.1737	44.2713	43.8087	58.957	62.5393	243.75
13381	ENST00000368096	MSTRG.1836	TAGLN2	243.529	0.08631	0.07651	0.01571	0	243.708
17602	ENST00000366794	MSTRG.2394	PARP1	47.244	49.4479	48.6288	48.5809	48.8023	242.704
164420	ENST00000380591	MSTRG.20191	BTF3	50.2276	46.7051	45.3564	54.9411	45.1135	242.344
101327	MSTRG.12928.6	MSTRG.12928	.	90.6996	9.71902	93.7643	19.6147	28.4849	242.283
10120	ENST00000369541	MSTRG.1411	BCAS2	52.4136	38.6233	53.9381	54.847	41.9957	241.818
21762	ENST00000373970	MSTRG.2967	DKK1	36.0559	45.9409	46.0247	61.27	52.4826	241.774
158675	ENST00000485827	MSTRG.19492	AC004057.1	54.1786	43.6977	39.8902	55.7953	47.9526	241.514
108630	ENST00000590212	MSTRG.13666	SNRPD2	0.184169	82.6594	82.5225	0.289074	75.7673	241.422
204358	ENST00000487431	MSTRG.25281	RPL35	57.2912	36.3513	49.3973	58.6431	39.5389	241.222
182432	ENST00000265395	MSTRG.22553	HIBADH	52.3325	45.5859	47.2949	46.2765	49.6398	241.13
94437	ENST00000576209	MSTRG.12110	ACTG1	203.955	16.9995	0.411956	0.455134	18.7112	240.533
129339	ENST00000217456	MSTRG.16008	APMAP	51.6383	47.9302	49.8708	47.9572	42.9877	240.384
163615	ENST00000274289	MSTRG.20073	PLK2	44.36	50.493	49.917	43.8796	51.6987	240.348
167203	ENST00000481195	MSTRG.20586	PPP2CA	45.8162	49.369	47.432	48.8219	48.7102	240.149
180376	ENST00000361731	MSTRG.22287	SFT2D1	48.1079	38.7259	43.3079	62.0083	47.7746	239.925
133432	ENST00000346798	MSTRG.16547	APP	52.0298	21.8349	73.1811	65.6299	27.2047	239.88
22293	ENST00000359426	MSTRG.3029	HK1	81.2425	38.9859	45.5224	26.7227	47.3295	239.803
138915	ENST00000401609	MSTRG.17196	RPL3	74.7646	78.317	30.2341	42.6249	13.5612	239.502
59377	ENST00000216446	MSTRG.7550	PLEK2	44.3068	44.369	49.7127	53.6489	46.7119	238.749
79239	ENST00000562237	MSTRG.10135	UTP4	28.3082	62.889	54.325	64.141	28.4666	238.13
33661	ENST00000376901	MSTRG.4354	YIF1A	53.2028	45.7891	39.5665	57.258	42.1559	237.972
190217	ENST00000286091	MSTRG.23493	PDIA4	48.5807	40.2667	39.7331	54.9681	53.4879	237.036
138211	MSTRG.17099.18	MSTRG.17099	.	54.3564	42.5589	45.7407	47.8441	46.4956	236.996
88593	ENST00000253794	MSTRG.11366	VPS25	50.5683	45.739	45.0763	51.3283	43.9955	236.707
154253	ENST00000499869	MSTRG.18996	WDR1	45.6181	41.8561	47.0569	54.4186	47.6708	236.62
184997	ENST00000055077	MSTRG.22861	RFC2	37.2448	27.1239	54.9136	63.1417	54.1395	236.563
178058	ENST00000612661	MSTRG.21971	MARCKS	48.6183	44.7091	45.9079	48.681	48.6379	236.554
86731	ENST00000394673	MSTRG.11139	ZNF207	52.8345	48.5995	47.0256	48.419	39.5009	236.38
208350	ENST00000276062	MSTRG.25870	NDUFB11	52.6331	40.9901	45.5584	51.269	45.8787	236.329
138319	ENST00000455547	MSTRG.17108	EIF3D	40.4752	49.8844	49.4569	44.6348	51.6284	236.08
25471	ENST00000369103	MSTRG.3523	RGS10	47.8682	49.9541	47.158	42.0268	48.9933	236
181328	ENST00000350796	MSTRG.22406	CYTH3	43.9987	45.7838	46.4311	44.7588	54.8616	235.834
12807	MSTRG.1801.6	MSTRG.1801	.	38.8847	59.6883	31.2008	74.9713	30.8738	235.619
45575	ENST00000548580	MSTRG.5781	MYL6	49.3657	32.8263	64.2114	47.2589	41.3841	235.046
3190	ENST00000374266	MSTRG.462	ZNF593	46.807	44.7151	38.6979	60.6604	43.9028	234.783
31751	ENST00000227525	MSTRG.4170	TMEM109	48.8197	48.6748	47.2804	48.4107	41.5956	234.781
181214	ENST00000425660	MSTRG.22395	ACTB	0	0	0.197634	0	234.557	234.755
107060	ENST00000594309	MSTRG.13502	FBL	68.9048	57.2719	61.521	3.45179	43.0375	234.187
179189	ENST00000367660	MSTRG.22100	ABRACL	46.2601	45.8236	46.4174	50.2909	44.8893	233.681
4270	ENST00000354858	MSTRG.624	AK2	57.3773	65.2841	47.1012	30.9604	32.9323	233.655
35413	ENST00000524558	MSTRG.4556	SERPINH1	56.7242	61.8621	66.1207	9.72044	39.2145	233.642
133315	ENST00000358455	MSTRG.16534	PPIAP22	52.5761	50.515	39.2255	50.0132	41.0883	233.418
109342	ENST00000550973	MSTRG.13762	RPL18	37.4061	46.0217	68.268	41.7686	39.9029	233.367
111746	ENST00000560881	MSTRG.13964	RPL28	46.6353	39.8421	49.0847	50.3345	47.4045	233.301
146666	ENST00000495401	MSTRG.18094	RPL24	56.0668	43.091	36.2206	53.3381	44.5541	233.271
71102	ENST00000199706	MSTRG.9106	MRPL28	55.9952	48.6826	47.0087	33.1068	48.4625	233.256
8124	ENST00000370654	MSTRG.1131	RPF1	44.7088	45.6749	47.6858	49.9974	45.1849	233.252
99409	ENST00000615234	MSTRG.12682	POLR2E	37.1145	48.9109	40.1022	53.6147	53.2707	233.013
169518	ENST00000231238	MSTRG.20818	TTC1	50.6649	44.6595	48.2796	50.0751	39.2437	232.923
174951	ENST00000373715	MSTRG.21523	SRSF3	45.0876	44.7319	47.3308	50.9189	44.8235	232.893
84924	ENST00000327031	MSTRG.10865	FLII	45.1909	48.2352	33.9017	44.5239	60.8974	232.749
130134	ENST00000496172	MSTRG.16129	ERGIC3	77.8067	57.9219	19.7026	63.0221	14.2955	232.749
39448	ENST00000534548	MSTRG.5046	NCAPD3	44.6327	51.8406	48.6236	36.703	50.8436	232.644
175420	ENST00000244711	MSTRG.21593	MEA1	52.2643	42.7283	42.2458	51.5961	43.4891	232.324
147206	ENST00000240922	MSTRG.18160	NAA50	45.7671	61.6115	60.9752	33.7938	29.8686	232.016
167997	ENST00000612662	MSTRG.20669	SLC35A4	43.6743	49.4227	47.6889	46.6317	44.5066	231.924
18758	ENST00000366525	MSTRG.2549	HNRNPU	16.7836	54.872	11.2473	76.4665	72.041	231.41
89794	ENST00000290158	MSTRG.11520	KPNB1	40.6724	55.749	51.1161	41.755	42.0555	231.348
122801	ENST00000264108	MSTRG.15285	HAT1	43.4189	37.5668	46.4407	55.365	48.5194	231.311
153880	ENST00000343470	MSTRG.18938	LYAR	44.4834	48.963	41.399	54.445	41.9719	231.262
40556	ENST00000389231	MSTRG.5151	USP5	51.0063	45.5604	49.4521	40.6587	44.5629	231.24
31733	ENST00000227520	MSTRG.4154	CCDC86	45.4055	43.9204	43.7056	56.4996	41.6765	231.208
196476	ENST00000520468	MSTRG.24202	COX6C	63.6504	37.7699	24.9114	65.8522	38.997	231.181
173435	ENST00000376570	MSTRG.21356	DDR1	62.3659	47.9241	51.7523	69.0541	0	231.097
40262	ENST00000315579	MSTRG.5135	NCAPD2	57.987	30.6776	50.9975	38.7287	52.3145	230.705
43664	ENST00000256682	MSTRG.5563	ARF3	10.5727	48.4957	67.4267	52.7039	51.4672	230.666
126738	ENST00000468027	MSTRG.15708	PTMA	45.3388	79.2902	34.9666	25.6759	45.2429	230.514
170306	ENST00000510734	MSTRG.20892	CLTB	0.901451	62.8006	44.1397	72.3878	50.278	230.508
175425	ENST00000326974	MSTRG.21594	KLHDC3	48.6489	36.4191	38.386	53.4403	53.5949	230.489
179123	ENST00000421351	MSTRG.22086	PERP	50.7105	45.245	48.275	41.8743	44.0825	230.187
109464	ENST00000345358	MSTRG.13772	BAX	53.1307	35.781	37.285	58.7423	45.2257	230.165
101085	ENST00000594797	MSTRG.12906	PET100	56.223	39.3458	41.9393	54.1222	38.1403	229.771
182657	MSTRG.22601.2	MSTRG.22601	.	57.2814	5.05171	48.8433	57.7559	60.3307	229.263
208606	ENST00000376759	MSTRG.25907	RBM3	50.952	47.1174	34.929	49.4153	46.7711	229.185
38942	ENST00000278903	MSTRG.4985	EI24	43.9549	46.2096	44.4735	49.401	44.7753	228.814
113430	ENST00000233084	MSTRG.14150	DDX1	44.9397	47.5107	44.4827	49.3723	42.488	228.793
100452	MSTRG.12821.1	MSTRG.12821	.	56.7761	44.7522	31.1077	49.0583	47.017	228.711
109792	ENST00000360565	MSTRG.13804	SCAF1	44.0443	42.7658	45.8552	49.0426	46.8731	228.581
172444	ENST00000378119	MSTRG.21162	C6orf62	43.5617	48.6322	48.7993	39.6425	47.7859	228.422
205274	ENST00000372447	MSTRG.25404	C9orf78	47.7196	46.0087	43.5388	45.8097	45.3001	228.377
44594	ENST00000262056	MSTRG.5674	EIF4B	37.909	24.838	26.1163	103.293	36.173	228.329
29832	ENST00000395787	MSTRG.3996	APIP	49.5685	45.9822	52.9798	46.1731	33.6195	228.323
38263	ENST00000375167	MSTRG.4900	H2AFX	45.1342	39.7546	41.5526	52.7057	49.1357	228.283
40285	ENST00000396859	MSTRG.5138	GAPDH	43.2662	34.2432	49.9607	52.3858	48.3917	228.248
95294	ENST00000323274	MSTRG.12207	TYMS	50.0317	35.7421	48.6653	51.826	41.9408	228.206
109716	ENST00000467825	MSTRG.13810	RPL13A	38.4825	48.4335	38.1314	62.1736	40.9253	228.146
12916	ENST00000472765	MSTRG.1811	CCT3	37.8162	28.6972	26.3369	39.0237	96.1896	228.064
213244	ENST00000621232	MSTRG.26426	G6PD	54.3913	43.3036	43.6305	44.8532	41.7115	227.89
193200	ENST00000221138	MSTRG.23836	PPP2CB	47.621	44.627	47.1465	44.8375	43.4518	227.684
167237	ENST00000458198	MSTRG.20566	CDKN2AIPNL	45.847	43.3925	41.3903	48.1394	48.8421	227.611
167784	ENST00000265192	MSTRG.20626	PAIP2	68.8082	32.7375	38.114	57.4362	30.414	227.51
32453	ENST00000535296	MSTRG.4243	SLC3A2	32.1968	53.0625	54.6045	47.0615	40.4107	227.336
24151	ENST00000298808	MSTRG.3305	ANKRD2	83.2211	75.8156	62.6606	3.50044	2.13694	227.335
160731	ENST00000296503	MSTRG.19732	HMGB2	59.4988	32.0963	30.5739	49.7659	55.1142	227.049
210532	ENST00000372972	MSTRG.26136	CSTF2	47.4268	43.8732	46.188	46.8569	42.5764	226.921
212893	ENST00000370086	MSTRG.26399	SSR4	48.9422	39.4982	35.4653	57.9947	44.9885	226.889
103946	ENST00000252599	MSTRG.13204	COLGALT1	46.2925	45.4905	45.3529	44.8081	44.7291	226.673
171008	ENST00000389805	MSTRG.20998	SQSTM1	35.0052	35.1735	51.2296	44.9507	60.2711	226.63
38052	ENST00000264028	MSTRG.4892	ARCN1	46.3129	50.4058	55.0989	33.484	40.9212	226.223
47920	ENST00000548270	MSTRG.6074	AC012085.1	44.5739	41.5809	45.3889	43.7953	50.3885	225.727
205328	ENST00000352480	MSTRG.25411	ASS1	39.7472	9.66256	52.4291	63.3758	60.4765	225.691
33553	ENST00000312397	MSTRG.4333	SART1	50.3063	41.0215	42.2462	51.1339	40.9312	225.639
144226	ENST00000296456	MSTRG.17834	APEH	42.9969	43.2704	42.2287	48.4732	48.3099	225.279
69119	ENST00000299705	MSTRG.8829	TMED3	47.6503	41.9383	47.1077	58.1747	30.1749	225.046
103492	ENST00000643579	MSTRG.13170	TPM4	13.5903	0	90.5572	7.72371	113.112	224.983
16865	ENST00000366977	MSTRG.2285	NSL1	48.2992	50.7944	43.8181	39.9554	41.9547	224.822
38376	ENST00000311413	MSTRG.4909	RNF26	50.531	44.2745	44.4073	44.4248	41.1677	224.805
172000	ENST00000379542	MSTRG.21094	TMEM14B	44.8114	45.1711	42.1812	51.3533	41.2071	224.724
16830	ENST00000261455	MSTRG.2270	TMEM206	51.9719	44.5071	45.0827	40.339	42.6867	224.587
29641	ENST00000531120	MSTRG.3976	EIF3M	41.302	38.8841	47.4502	40.5493	56.2828	224.468
46546	ENST00000332707	MSTRG.5897	XPOT	42.9022	47.0911	48.2524	40.3467	45.8337	224.426
167852	ENST00000398733	MSTRG.20638	UBE2D2	48.9578	43.0409	44.4676	45.1774	42.7483	224.392
127476	ENST00000264039	MSTRG.15780	GPC1	50.8774	47.1679	43.7823	40.5929	41.5388	223.959
25490	ENST00000369085	MSTRG.3524	BAG3	50.0152	41.9369	45.6195	43.6706	42.5769	223.819
9412	ENST00000484563	MSTRG.1321	PSMA5	47.6026	40.5754	42.2667	52.0979	41.0825	223.625
13068	ENST00000361531	MSTRG.1826	MRPL24	45.8591	38.9487	42.3639	51.7751	44.5042	223.451
65867	ENST00000530028	MSTRG.8364	EID1	41.4655	47.341	46.3826	45.1782	42.8291	223.196
180894	ENST00000404767	MSTRG.22352	INTS1	43.3366	44.6373	36.631	48.8025	49.7364	223.144
40145	ENST00000009180	MSTRG.5118	CD9	17.6751	65.5956	62.9827	9.8233	67.0442	223.121
28237	ENST00000379719	MSTRG.3808	IPO7	35.3226	51.3496	50.1964	40.9653	44.8874	222.721
86754	ENST00000261712	MSTRG.11151	PSMD11	44.4311	45.8495	46.6262	42.3853	42.8928	222.185
22148	ENST00000265866	MSTRG.3007	HNRNPH3	43.4236	51.1057	47.2207	44.9488	35.3682	222.067
9805	ENST00000369722	MSTRG.1352	ATP5PB	80.2686	26.4849	32.9418	50.3476	31.9812	222.024
189379	ENST00000623936	MSTRG.23398	AC090498.1	50.9936	38.6508	36.2989	49.3745	46.6479	221.966
124663	ENST00000264279	MSTRG.15504	NOP58	37.4935	45.9721	42.0938	48.136	48.0242	221.72
197182	ENST00000297338	MSTRG.24291	RAD21	47.9524	53.2463	30.1105	41.3236	49.0621	221.695
22351	ENST00000373241	MSTRG.3034	SAR1A	45.3652	46.8965	47.603	43.7182	37.9932	221.576
131234	ENST00000372459	MSTRG.16268	CTSA	53.5266	37.5541	44.2835	44.8412	41.2415	221.447
180185	ENST00000367034	MSTRG.22282	MRPL18	62.6599	60.3743	30.5695	34.9037	32.8205	221.328
49005	ENST00000311893	MSTRG.6227	ISCU	49.6216	43.0484	43.2309	44.8149	40.5833	221.299
117968	ENST00000306368	MSTRG.14734	RNF181	54.9819	41.5722	42.6021	42.9154	39.0235	221.095
201063	ENST00000321301	MSTRG.24777	TOMM5	42.0638	42.6739	41.4366	50.7569	43.8625	220.794
170024	ENST00000520566	MSTRG.20853	AC027309.2	45.1575	43.6467	42.2855	54.3202	35.3686	220.778
22401	ENST00000299299	MSTRG.3041	PCBD1	50.2718	47.4616	41.5987	41.6827	39.6795	220.694
139120	ENST00000216225	MSTRG.17210	RBX1	51.5732	41.7982	41.9497	47.7972	36.9833	220.102
28727	ENST00000228136	MSTRG.3893	C11orf58	45.7084	40.8976	47.3882	40.994	44.9881	219.976
52265	ENST00000647448	MSTRG.6660	POLR1D	46.9138	34.8178	25.8373	75.0372	37.2772	219.883
12152	ENST00000368518	MSTRG.1734	C1orf43	48.7455	42.9953	47.6109	43.1267	37.1059	219.584
528	ENST00000378756	MSTRG.86	ATAD3A	43.5646	42.3307	41.03	52.5532	39.8172	219.296
107068	ENST00000593455	MSTRG.13499	PSMC4	46.8384	44.2269	44.2764	46.2084	37.6412	219.191
139158	ENST00000356244	MSTRG.17229	RANGAP1	33.8298	41.9681	47.9487	44.6806	50.3988	218.826
6048	ENST00000496387	MSTRG.863	UQCRH	37.3188	34.3763	43.656	55.2414	48.1466	218.739
21467	ENST00000585281	MSTRG.2922	ANXA8	57.6718	51.4	36.4881	36.4612	36.6972	218.718
137827	ENST00000331457	MSTRG.17073	DRG1	47.1017	45.1192	42.1689	44.7882	39.4619	218.64
205339	ENST00000319725	MSTRG.25412	FUBP3	36.5174	42.6951	42.2018	48.6506	48.4717	218.537
208349	ENST00000377811	MSTRG.25870	NDUFB11	50.7702	43.6986	40.1735	46.3511	37.1772	218.171
51945	ENST00000607003	MSTRG.6607	SAP18	42.1416	39.4747	40.8502	52.7093	42.3424	217.518
176788	ENST00000275036	MSTRG.21792	HMGN3	47.0155	48.9547	45.1325	40.6961	35.6074	217.406
175506	ENST00000230431	MSTRG.21601	DNPH1	51.678	42.7677	29.5868	52.6203	40.6249	217.278
149734	ENST00000239944	MSTRG.18480	SERP1	44.5541	43.9276	37.2819	49.9174	41.2992	216.98
92764	ENST00000262613	MSTRG.11916	SLC9A3R1	40.0593	39.3826	44.4124	47.8034	45.1419	216.8
204559	ENST00000497825	MSTRG.25311	RPL12	38.6325	42.652	41.6801	52.9855	40.7398	216.69
130850	ENST00000217026	MSTRG.16224	MYBL2	44.8129	50.3424	46.2283	46.0862	29.1522	216.622
113139	ENST00000238112	MSTRG.14109	CPSF3	43.1041	45.3759	44.0758	41.6989	42.2682	216.523
150019	ENST00000265044	MSTRG.18507	SSR3	43.1402	38.853	47.638	49.0418	37.7249	216.398
48827	ENST00000443585	MSTRG.6205	C12orf75	61.1574	33.9716	38.111	41.4373	41.7011	216.379
12119	ENST00000368533	MSTRG.1727	TPM3	45.5185	43.2604	42.8639	41.9278	42.7645	216.335
30464	ENST00000467930	MSTRG.4074	AC024293.1	54.6427	41.3097	38.1597	41.2981	40.4861	215.896
36165	ENST00000227266	MSTRG.4688	CTSC	16.4914	15.7862	54.2156	74.496	54.7979	215.787
152202	ENST00000319332	MSTRG.18747	P3H2	46.0488	43.8386	45.0058	37.7187	43.1353	215.747
151044	ENST00000476781	MSTRG.18633	MRPL47	60.841	24.1953	19.0938	60.9463	50.2203	215.297
45631	ENST00000341463	MSTRG.5775	NABP2	63.3133	21.0034	20.5043	54.3534	56.0851	215.259
80078	ENST00000283882	MSTRG.10253	CFDP1	48.0422	40.4394	45.8073	42.0896	38.7935	215.172
180920	ENST00000404674	MSTRG.22355	PSMG3	33.2067	45.4811	50.9913	33.3524	51.8827	214.914
167083	ENST00000378667	MSTRG.20548	UQCRQ	55.5373	34.7516	42.0046	44.992	37.5601	214.846
44837	MSTRG.5707.35	MSTRG.5707	.	62.7515	29.3818	42.0729	50.0476	30.5081	214.762
89215	ENST00000402521	MSTRG.11464	EFTUD2	46.1118	42.8872	36.8896	35.5694	52.7843	214.242
123609	ENST00000337859	MSTRG.15386	ZC3H15	46.7514	59.9914	37.4702	35.8255	34.1478	214.186
17021	ENST00000366955	MSTRG.2300	CENPF	21.0853	70.7491	35.9998	39.6496	46.59	214.074
48713	MSTRG.6175.1	MSTRG.6175	.	48.5367	40.578	40.2455	42.6469	41.9754	213.982
72826	ENST00000246957	MSTRG.9307	TRAP1	60.96	40.9757	40.6137	51.9044	19.4762	213.93
14220	ENST00000370509	MSTRG.1909	CREG1	46.8634	44.8175	42.7394	37.4652	41.9316	213.817
101729	ENST00000253099	MSTRG.12960	MRPL4	47.8046	24.8468	35.0965	58.8115	47.1875	213.747
26909	ENST00000236671	MSTRG.3702	CTSD	4.70609	22.2491	27.1814	84.428	75.1194	213.684
181266	ENST00000325974	MSTRG.22409	CCZ1	47.3253	47.4066	42.2326	37.8386	38.8319	213.635
40632	ENST00000229281	MSTRG.5154	C12orf57	48.7698	38.7479	38.8381	47.2364	39.977	213.569
2370	ENST00000330263	MSTRG.361	MRTO4	41.5163	41.3714	38.6694	50.8746	41.0146	213.446
199664	ENST00000259569	MSTRG.24573	RANBP6	29.8785	45.1014	47.328	41.4538	49.6597	213.422
43770	MSTRG.5573.4	MSTRG.5573	.	0	0	213.385	0	0	213.385
141780	MSTRG.17528.11	MSTRG.17528	.	0	133.709	0	0	79.6283	213.337
129196	ENST00000377191	MSTRG.15983	XRN2	41.1274	43.7718	42.4117	41.0562	44.9478	213.315
204655	ENST00000373264	MSTRG.25320	CDK9	44.9687	37.8537	42.1206	43.7905	44.5012	213.235
144727	ENST00000232888	MSTRG.17877	RRP9	40.2235	37.5203	38.4655	55.1519	41.6642	213.025
133855	ENST00000361093	MSTRG.16636	GART	42.1226	45.602	48.1239	36.7744	40.3186	212.941
93281	ENST00000590221	MSTRG.11966	WBP2	50.9907	35.9067	41.4279	42.9887	41.4636	212.778
130956	ENST00000372839	MSTRG.16246	YWHAB	127.316	25.1304	42.1213	7.67357	10.4684	212.71
132379	ENST00000467819	MSTRG.16410	COL9A3	45.4459	43.0685	39.8251	50.1735	34.1389	212.652
170174	ENST00000321442	MSTRG.20875	SFXN1	40.6366	44.3521	44.6292	41.5892	41.3183	212.525
104346	ENST00000392351	MSTRG.13261	HOMER3	36.8967	48.3118	33.9296	55.2456	38.0179	212.402
132986	MSTRG.16516.1	MSTRG.16516	.	36.1538	36.1385	27.9577	85.7079	26.3617	212.32
149088	ENST00000333188	MSTRG.18417	COPB2	42.9865	42.5198	44.6303	38.3387	43.7646	212.24
17581	ENST00000366815	MSTRG.2387	H3F3A	10.5485	17.0544	18.8949	70.1139	95.397	212.009
156028	ENST00000295666	MSTRG.19211	IGFBP7	49.5717	42.8982	40.9134	41.945	36.5608	211.889
51093	MSTRG.6513.7	MSTRG.6513	.	48.4101	39.9239	38.7963	42.1332	42.5627	211.826
176789	ENST00000344726	MSTRG.21792	HMGN3	45.6952	47.6472	42.6244	40.9739	34.6523	211.593
151741	ENST00000317897	MSTRG.18687	MAGEF1	47.8626	42.3388	42.226	43.5721	35.5725	211.572
195263	ENST00000520242	MSTRG.24039	ELOC	41.1891	42.1295	42.0317	54.0377	32.1076	211.496
32980	ENST00000246747	MSTRG.4283	ARL2	51.8843	33.5244	41.314	43.6116	40.7404	211.075
169259	MSTRG.20784.2	MSTRG.20784	.	37.7095	43.7704	45.1229	39.0379	45.214	210.855
13481	ENST00000368069	MSTRG.1849	COPA	42.6159	39.374	46.8207	34.2943	47.6117	210.717
40312	MSTRG.5165.1	MSTRG.5165	.	40.0763	42.1533	39.8617	48.0081	40.4902	210.59
206733	ENST00000387365	MSTRG.25613	MT-TI	38.2947	39.598	46.4934	49.975	36.1726	210.534
99270	ENST00000585932	MSTRG.12669	PTBP1	57.5245	57.1792	16.6992	15.02	63.9728	210.396
186032	ENST00000003100	MSTRG.22984	CYP51A1	36.5134	41.1408	48.1531	41.2126	43.3379	210.358
22854	ENST00000332211	MSTRG.3138	VDAC2	30.4672	36.3769	24.919	76.2863	42.1115	210.161
88735	ENST00000355653	MSTRG.11378	VAT1	59.6194	37.5777	39.52	35.8951	37.4804	210.093
146566	ENST00000284320	MSTRG.18080	TOMM70	37.4301	44.5258	43.3986	41.2557	43.2569	209.867
138585	ENST00000406934	MSTRG.17142	EIF3L	3.50375	24.6736	75.9856	83.2863	22.2934	209.743
190676	ENST00000478470	MSTRG.23526	RHEB	43.1695	46.5522	49.2904	40.4485	30.2524	209.713
53069	ENST00000528619	MSTRG.6776	TPT1	32.7869	26.8821	66.632	33.5385	49.8253	209.665
5335	ENST00000372462	MSTRG.786	CDC20	48.4689	40.1026	38.601	41.5833	40.7676	209.523
69642	ENST00000455959	MSTRG.8907	SEC11A	54.0174	42.8807	40.1095	32.5973	39.8245	209.429
11312	ENST00000581066	MSTRG.1567	MRPS21	43.138	39.1487	38.2541	48.7234	40.1426	209.407
139103	ENST00000216218	MSTRG.17215	ST13	43.3003	42.7144	43.9599	39.1867	40.0378	209.199
64321	MSTRG.8064.1	MSTRG.8064	.	57.4666	23.7486	50.6905	23.4162	53.4008	208.723
158426	ENST00000361564	MSTRG.19440	OSTC	43.8293	40.8972	41.509	43.2561	39.0596	208.551
81162	ENST00000378364	MSTRG.10415	APRT	45.9099	38.6583	35.3836	40.4153	47.8889	208.256
164106	ENST00000217893	MSTRG.20141	TAF9	47.802	40.6435	40.3601	44.7239	34.7034	208.233
107638	ENST00000593863	MSTRG.13547	RPS19	98.7041	27.1811	28.544	32.0352	21.6765	208.141
103776	ENST00000291442	MSTRG.13202	NR2F6	45.7578	38.7797	40.5012	43.6235	39.2666	207.929
181237	ENST00000473330	MSTRG.22392	FSCN1	157.099	11.7493	16.6886	11.2934	11.0806	207.911
118268	ENST00000331944	MSTRG.14776	CYTOR	48.2178	30.8177	43.3698	43.7205	41.7533	207.879
90350	ENST00000320031	MSTRG.11601	ITGA3	35.025	38.1653	44.3201	39.6599	50.4086	207.579
103023	ENST00000263382	MSTRG.13126	ASF1B	46.691	40.9175	42.5304	39.2635	38.0802	207.483
48564	ENST00000251074	MSTRG.6164	NUP37	41.6433	54.9478	28.7957	35.6521	46.414	207.453
99608	ENST00000592623	MSTRG.12699	RPS15	39.5075	40.2717	41.0449	52.0028	34.5957	207.423
166713	ENST00000504788	MSTRG.20509	LMNB1	37.7608	42.5203	49.6236	39.3062	37.9027	207.114
32451	ENST00000377891	MSTRG.4243	SLC3A2	40.3322	47.5658	41.3886	36.6278	40.7727	206.687
189724	ENST00000467681	MSTRG.23446	SSBP1	47.0032	44.5062	39.469	45.6194	30.0889	206.687
117943	MSTRG.14730.2	MSTRG.14730	.	33.8879	45.2063	44.8215	35.7989	46.3917	206.106
106908	ENST00000221265	MSTRG.13490	PAF1	51.0641	40.9211	38.9192	40.033	35.0365	205.974
58480	ENST00000254301	MSTRG.7419	LGALS3	48.4032	37.6034	37.6536	40.5533	41.594	205.807
199206	ENST00000532702	MSTRG.24528	RPL8	30.4218	48.1652	44.9113	50.5881	31.6479	205.734
158960	ENST00000618014	MSTRG.19523	CCNA2	45.5836	44.1773	44.1773	33.8234	37.9628	205.724
25899	ENST00000278100	MSTRG.3586	BCCIP	31.8126	43.4161	38.2746	52.3724	39.8304	205.706
102803	ENST00000292431	MSTRG.13101	NACC1	41.9352	43.2208	46.5654	38.9241	35.0567	205.702
205619	MSTRG.25444.2	MSTRG.25444	.	51.4679	32.648	0	84.3213	36.9946	205.432
206706	MSTRG.25592.1	MSTRG.25592	.	113.791	6.58683	0	7.47933	77.5585	205.416
189191	ENST00000285930	MSTRG.23382	AKR1B1	47.9453	39.5038	44.0072	30.3806	43.4347	205.271
177652	ENST00000230085	MSTRG.21911	SNX3	51.8101	35.1178	41.2747	47.2544	29.8006	205.258
138164	ENST00000216122	MSTRG.17093	MCM5	40.2258	38.4335	41.1203	45.7668	39.6919	205.238
148588	ENST00000264995	MSTRG.18330	MRPL3	23.3975	53.2923	54.2694	28.884	45.2883	205.132
109436	ENST00000200453	MSTRG.13758	PPP1R15A	34.615	41.9628	45.0324	42.9408	40.5049	205.056
144857	ENST00000305533	MSTRG.17886	TWF2	44.7097	38.4128	35.9565	42.9324	43.0268	205.038
170948	ENST00000452673	MSTRG.20974	CANX	5.34967	183.763	5.54862	4.79673	5.57517	205.033
206318	ENST00000409687	MSTRG.25523	SAPCD2	49.4277	37.563	33.4793	47.4761	36.897	204.843
23062	ENST00000647545	MSTRG.3154	RPS24	57.2294	35.7078	42.3645	38.9543	30.5526	204.809
13003	ENST00000368232	MSTRG.1816	GPATCH4	36.5907	42.9962	38.7266	51.1648	35.3269	204.805
15804	ENST00000367287	MSTRG.2139	TIMM17A	40.1451	39.8269	41.6052	45.9938	37.1089	204.68
204745	ENST00000314392	MSTRG.25330	DPM2	43.4848	37.1815	38.6411	46.4064	38.9396	204.653
206729	ENST00000387342	MSTRG.25609	MT-TV	26.2619	48.2614	60.5645	31.0406	38.0152	204.144
100810	ENST00000394456	MSTRG.12862	GTF2F1	47.5845	43.0688	39.9151	36.6239	36.8154	204.008
137535	ENST00000215793	MSTRG.17043	SF3A1	40.1085	43.2534	43.5372	36.883	40.215	203.997
135993	ENST00000331821	MSTRG.16850	RANBP1	186.998	8.0832	4.8611	2.64193	1.284	203.868
108980	MSTRG.13711.11	MSTRG.13711	.	37.6986	39.4699	41.1604	46.567	38.9713	203.867
23747	ENST00000371485	MSTRG.3261	CEP55	40.041	45.6545	45.6052	37.0647	35.4869	203.852
18555	ENST00000366560	MSTRG.2497	FH	43.3853	39.7528	41.063	40.639	38.9278	203.768
128381	ENST00000354488	MSTRG.15860	DDRGK1	46.6799	40.1898	39.9549	44.1855	32.7525	203.763
109412	ENST00000597011	MSTRG.13765	BCAT2	46.9272	39.2091	35.4745	41.1772	40.8867	203.675
14718	ENST00000367679	MSTRG.1974	CACYBP	41.8334	46.7043	34.9895	49.7272	30.2424	203.497
50220	ENST00000548792	MSTRG.6388	SRSF9	53.5132	43.1418	44.4865	49.6549	12.6623	203.459
149251	ENST00000286371	MSTRG.18401	ATP1B3	29.8235	28.3082	56.4576	58.0089	30.7736	203.372
109487	MSTRG.13782.2	MSTRG.13782	.	79.3246	56.4359	6.78311	55.2659	5.53973	203.349
199644	MSTRG.24578.3	MSTRG.24578	.	42.0739	46.1937	46.2432	31.7007	37.1212	203.333
19544	ENST00000417112	MSTRG.2610	LINP1	46.2742	41.8772	35.7678	39.2918	40.0228	203.234
66743	ENST00000451270	MSTRG.8540	ANXA2	17.199	10.2077	52.54	74.3275	48.9266	203.201
83329	ENST00000389167	MSTRG.10678	GPS2	37.8805	42.9507	41.4935	43.6293	37.1659	203.12
60975	ENST00000261303	MSTRG.7778	PSMC1	54.3798	40.1837	43.5962	44.3658	20.5908	203.116
59636	ENST00000477943	MSTRG.7595	RPL7AP6	48.5303	37.279	33.6439	45.7774	37.8455	203.076
174678	ENST00000447654	MSTRG.21479	HMGA1	41.9103	38.4029	41.8143	44.7913	36.1368	203.056
49635	ENST00000351677	MSTRG.6307	PTPN11	33.6952	47.8759	48.7852	32.2279	40.2665	202.851
167915	ENST00000261813	MSTRG.20648	PFDN1	37.275	33.3544	41.8321	47.6558	42.5828	202.7
35611	ENST00000525428	MSTRG.4583	CLNS1A	39.8064	27.6249	55.4408	31.4954	48.0108	202.378
150407	ENST00000471152	MSTRG.18546	RPL23AP42	42.6864	38.3611	33.5874	39.8782	47.8317	202.345
111666	ENST00000412770	MSTRG.13948	PPP6R1	41.3924	39.3578	40.7518	41.5495	39.2826	202.334
164670	ENST00000296677	MSTRG.20224	F2RL1	44.0294	46.9221	43.0989	31.2421	36.8941	202.187
101306	ENST00000328024	MSTRG.12925	RAB11B	45.4971	33.2063	42.2575	42.6178	38.5526	202.131
107056	ENST00000601274	MSTRG.13502	FBL	0	0	32.86	169.24	0	202.1
133434	ENST00000348990	MSTRG.16547	APP	5.44848	62.1898	37.0761	32.7985	64.4922	202.005
189727	ENST00000463093	MSTRG.23446	SSBP1	47.9071	21.4823	43.6971	32.9624	55.9169	201.966
43759	MSTRG.5572.2	MSTRG.5572	.	0.020005	46.335	125.236	30.3643	0	201.956
205511	ENST00000292035	MSTRG.25430	MED27	47.188	38.654	38.8952	40.9323	36.2227	201.892
113564	ENST00000175091	MSTRG.14155	LAPTM4A	40.38	40.0873	40.4935	42.266	38.6581	201.885
186648	ENST00000222969	MSTRG.23056	BUD31	56.3013	33.8473	33.3036	44.0796	34.2824	201.814
10779	ENST00000369307	MSTRG.1505	RBM8A	59.1734	48.1532	24.6963	27.0435	42.6953	201.762
29030	ENST00000538451	MSTRG.3911	LDHA	39.2915	8.10954	20.6955	58.5789	74.8879	201.563
45826	ENST00000262033	MSTRG.5801	PTGES3	37.355	43.7767	35.5369	43.4656	41.0883	201.223
145134	ENST00000462138	MSTRG.17910	TKT	42.7795	47.6868	43.6958	20.3781	46.6817	201.222
120924	MSTRG.15082.2	MSTRG.15082	.	56.1004	42.8807	36.1224	38.2539	27.6231	200.98
26318	ENST00000532097	MSTRG.3637	PSMD13	41.5609	37.6512	36.7833	47.4242	37.5118	200.931
183241	ENST00000223321	MSTRG.22664	PSMA2	36.7402	38.1271	37.9429	46.5183	41.3519	200.68
130866	ENST00000255174	MSTRG.16230	OSER1	43.9876	36.712	39.3291	43.9296	36.606	200.564
210212	ENST00000481445	MSTRG.26093	COX7B	52.8522	34.491	34.1773	41.7917	37.252	200.564
146725	MSTRG.18106.2	MSTRG.18106	.	30.1313	47.2935	46.9688	31.052	44.9729	200.419
213113	ENST00000491035	MSTRG.26420	RPL10	51.4579	32.9483	39.6091	48.8945	27.4559	200.366
193180	ENST00000221130	MSTRG.23833	GSR	44.1956	39.8976	43.449	32.9778	39.5235	200.044
118659	ENST00000337288	MSTRG.14789	STARD7	39.0841	42.0882	39.3029	40.7197	38.7616	199.957
45662	ENST00000351328	MSTRG.5790	CS	32.4417	66.5593	60.211	35.1427	5.59452	199.949
152918	ENST00000427641	MSTRG.18829	NCBP2	36.0865	41.4529	43.9944	33.4084	44.9626	199.905
152028	MSTRG.18744.23	MSTRG.18744	.	36.5622	42.1568	39.7173	37.3374	43.9798	199.753
150585	ENST00000418623	MSTRG.18570	RPL22P1	44.925	43.5741	34.2224	39.6382	37.3688	199.728
101620	ENST00000247970	MSTRG.12952	PIN1	41.8086	43.9739	21.5597	56.8444	35.4447	199.631
7475	ENST00000370994	MSTRG.1060	SERBP1	40.3386	46.6214	47.0775	21.9736	43.5678	199.579
13073	ENST00000357325	MSTRG.1827	HDGF	42.1362	44.1266	40.1312	39.9479	33.2203	199.562
108343	ENST00000589649	MSTRG.13641	TOMM40	36.7705	28.4431	40.052	46.0428	48.099	199.407
188731	ENST00000348127	MSTRG.23303	IMPDH1	40.8762	23.4718	40.3962	48.1012	45.9564	198.802
151026	ENST00000429709	MSTRG.18632	ACTL6A	34.3283	36.2174	45.3078	45.5821	37.3234	198.759
104097	ENST00000407280	MSTRG.13235	IFI30	54.7098	41.5134	34.7288	32.3218	34.8977	198.172
117940	ENST00000306434	MSTRG.14730	MAT2A	25.8948	42.4739	37.5218	52.0783	39.952	197.921
146643	ENST00000309922	MSTRG.18083	TRMT10C	34.6952	41.2441	38.8515	45.3709	37.4786	197.64
198773	MSTRG.24474.22	MSTRG.24474	.	60.1546	48.0879	54.2559	19.8388	15.2037	197.541
132214	ENST00000484488	MSTRG.16372	PSMA7	52.5423	28.9386	28.1568	58.5624	29.3337	197.534
29852	ENST00000433892	MSTRG.4009	CD44	41.8929	35.5364	39.4881	35.6209	44.7414	197.28
212646	MSTRG.26382.18	MSTRG.26382	.	25.1412	46.5502	61.2072	42.6444	21.7246	197.268
103497	ENST00000590180	MSTRG.13170	TPM4	74.3505	41.158	38.6791	41.7625	1.24179	197.192
211391	ENST00000217971	MSTRG.26233	PGRMC1	3.59866	49.8597	49.0868	47.4237	47.2029	197.172
2291	ENST00000375436	MSTRG.346	RCC2	41.619	36.8274	41.2848	38.8919	38.5339	197.157
44050	ENST00000550487	MSTRG.5616	COX14	56.7354	42.1185	43.4466	17.6819	37.1298	197.112
55553	ENST00000554056	MSTRG.7101	PNP	44.0293	40.5478	39.7525	32.3423	40.1405	196.812
93023	ENST00000316804	MSTRG.11937	GRB2	42.9687	34.0098	39.2732	41.5004	39.0518	196.804
124652	ENST00000392246	MSTRG.15502	SUMO1	40.3691	44.3249	39.3746	38.7515	33.93	196.75
32717	ENST00000309318	MSTRG.4256	PPP1R14B	27.3378	39.9061	71.7417	28.6548	29.0358	196.676
1119	ENST00000377855	MSTRG.151	ACOT7	44.2546	35.572	33.7433	46.7292	36.2744	196.574
100075	MSTRG.12763.5	MSTRG.12763	.	51.6293	25.2363	44.8974	42.3521	31.9599	196.075
9797	ENST00000235090	MSTRG.1350	WDR77	41.4046	39.0519	37.6774	39.9224	37.9882	196.045
134853	ENST00000291568	MSTRG.16699	CSTB	43.099	39.8131	37.2244	41.8933	33.656	195.686
71881	ENST00000529806	MSTRG.9170	RPS2	52.4253	37.9087	26.7535	47.2658	31.262	195.615
164662	ENST00000319211	MSTRG.20224	F2R	39.8747	49.4707	48.2005	24.0251	33.9727	195.544
86623	ENST00000302362	MSTRG.11075	COPRS	44.6609	43.0557	40.7481	36.8145	30.2045	195.484
203784	ENST00000374171	MSTRG.25195	POLE3	37.6082	37.9973	36.214	44.2456	39.4082	195.473
116488	ENST00000409784	MSTRG.14549	RAB1A	35.0176	39.4412	41.4607	39.9674	39.5736	195.461
49404	ENST00000335007	MSTRG.6270	PPP1CC	43.3365	45.4104	41.2616	35.7233	29.718	195.45
3628	ENST00000373832	MSTRG.544	RCC1	35.4503	34.8726	38.6634	50.2446	36.1966	195.427
176655	ENST00000490569	MSTRG.21764	EEF1A1	38.4479	45.4838	43.3452	27.3651	40.7256	195.368
34799	ENST00000278671	MSTRG.4497	LAMTOR1	54.7896	26.0237	37.5961	40.6161	36.208	195.233
142688	ENST00000444512	MSTRG.17655	RPSA	40.3631	39.7376	42.9724	38.6342	33.3016	195.009
79523	ENST00000302516	MSTRG.10158	SF3B3	39.7104	38.6999	38.3628	37.8738	40.3173	194.964
12794	ENST00000361084	MSTRG.1797	RAB25	41.6524	39.2298	36.2158	37.7146	40.1229	194.936
111878	ENST00000610935	MSTRG.13980	ZNF787	37.7599	37.7207	37.1174	46.9167	35.3787	194.893
88719	ENST00000589037	MSTRG.11372	RPL27	48.9313	21.6311	43.9096	45.1184	35.1112	194.702
45976	ENST00000557348	MSTRG.5811	SHMT2	43.7902	37.1735	34.3236	42.7187	36.6776	194.684
111679	ENST00000587922	MSTRG.13952	HSPBP1	41.9063	36.7929	39.9341	42.4326	33.5948	194.661
106947	ENST00000601655	MSTRG.13485	RPS16	42.8435	34.1304	31.8255	45.892	39.9476	194.639
32450	ENST00000377890	MSTRG.4243	SLC3A2	114.275	17.8412	20.9188	24.8232	16.7226	194.581
48285	ENST00000551123	MSTRG.6127	SLC25A3	89.6468	0.005681	34.9847	10.7936	59.1411	194.572
197161	ENST00000521861	MSTRG.24289	EIF3H	38.2605	43.468	29.8887	35.2414	47.6924	194.551
50926	ENST00000424014	MSTRG.6482	EIF2B1	38.8265	40.735	40.9784	39.1	34.7599	194.4
16867	ENST00000626725	MSTRG.2285	NSL1	32.6832	2.24573	65.3389	48.7942	45.3226	194.385
71789	MSTRG.9192.3	MSTRG.9192	.	37.7123	33.5839	37.4272	46.4668	39.1398	194.33
24168	ENST00000285605	MSTRG.3307	MARVELD1	42.38	40.8318	41.5316	36.9533	32.6146	194.311
55190	ENST00000375370	MSTRG.7073	TFDP1	42.2257	52.5436	23.9445	22.3778	53.2044	194.296
186942	ENST00000341942	MSTRG.23066	LAMTOR4	31.9455	38.0066	35.496	53.0092	35.6538	194.111
4654	ENST00000373062	MSTRG.678	GNL2	37.0717	40.2687	40.7753	40.905	34.9004	193.921
9934	ENST00000369642	MSTRG.1384	RHOC	48.0339	29.848	24.5633	51.523	39.8054	193.774
37728	ENST00000527958	MSTRG.4848	PAFAH1B2	38.5604	40.3428	40.8062	36.7242	37.2791	193.713
144647	ENST00000357955	MSTRG.17863	MAPKAPK3	39.7518	35.0278	35.6346	43.7293	39.5292	193.673
76817	ENST00000317089	MSTRG.9843	DNAJA2	47.5251	45.63	45.583	27.8974	26.9936	193.629
87518	MSTRG.11264.3	MSTRG.11264	.	39.2874	143.124	11.0405	0	0	193.452
33541	ENST00000376991	MSTRG.4332	DRAP1	44.8306	33.1184	37.3884	41.8865	36.1921	193.416
5728	ENST00000372224	MSTRG.816	KIF2C	48.0306	36.9507	35.2671	34.635	38.5052	193.389
12102	ENST00000368575	MSTRG.1712	RAB13	33.7128	37.3976	46.0868	46.2213	29.9476	193.366
179325	ENST00000002165	MSTRG.22131	FUCA2	40.0389	40.7833	39.3326	36.8192	36.3484	193.322
96637	ENST00000579682	MSTRG.12354	DHFRP1	35.4137	52.3608	28.3793	30.0914	46.8556	193.101
61218	ENST00000329559	MSTRG.7793	NDUFB1	38.5507	33.7814	37.1149	40.1904	43.4427	193.08
107673	ENST00000222008	MSTRG.13562	RABAC1	44.4007	30.7524	35.2572	46.7893	35.7064	192.906
14720	ENST00000473925	MSTRG.1974	CACYBP	54.5483	14.1666	60.7619	4.64109	58.7614	192.879
19708	ENST00000379200	MSTRG.2632	PROSER2	39.1782	35.138	34.75	45.0632	38.5941	192.723
145009	ENST00000496254	MSTRG.17923	GNL3	40.7423	38.7443	37.8764	40.0767	35.0977	192.537
24243	ENST00000370508	MSTRG.3324	GOT1	44.2606	37.5635	38.2372	36.0548	36.0801	192.196
51345	ENST00000392369	MSTRG.6526	RAN	6.74074	22.522	15.1778	84.14	63.5143	192.095
45044	ENST00000547566	MSTRG.5727	HNRNPA1	42.5768	48.6871	33.6475	42.1263	25.0226	192.06
71109	ENST00000447696	MSTRG.9106	MRPL28	28.3349	29.096	53.7648	42.1749	38.6694	192.04
139225	ENST00000355257	MSTRG.17247	SNU13	45.9207	40.1123	42.7237	47.9757	15.3022	192.035
79617	ENST00000302628	MSTRG.10172	CALB2	28.9048	31.7411	29.6687	57.7463	43.8949	191.956
60184	ENST00000334220	MSTRG.7680	DLST	21.4518	50.785	41.7043	22.8803	54.9124	191.734
55216	ENST00000327773	MSTRG.7065	GAS6	38.7415	37.6298	38.3752	41.6409	35.0948	191.482
180728	ENST00000537384	MSTRG.22329	PRKAR1B	62.0588	25.7462	26.1733	27.6934	49.6992	191.371
83673	ENST00000575771	MSTRG.10702	NAA38	44.6761	37.2434	34.4997	38.5449	36.3943	191.358
129604	MSTRG.16036.3	MSTRG.16036	.	52.1795	42.4909	51.9759	8.44937	36.2421	191.338
35973	ENST00000304511	MSTRG.4633	TMEM126A	38.1345	36.8961	37.0214	41.965	37.3166	191.334
120864	ENST00000409185	MSTRG.15025	FAM168B	33.2318	40.9469	42.065	35.6881	39.291	191.223
50907	ENST00000262225	MSTRG.6459	TMED2	31.777	38.2786	37.07	32.9914	51.0299	191.147
182446	ENST00000396319	MSTRG.22566	TAX1BP1	31.7176	33.437	48.0378	33.0516	44.8991	191.143
129064	ENST00000435844	MSTRG.15971	SMIM26	44.7873	36.466	33.0412	39.5421	37.2525	191.089
147679	ENST00000291458	MSTRG.18219	CCDC58	38.3475	39.1273	37.9658	41.303	34.2919	191.036
107519	ENST00000221233	MSTRG.13556	EXOSC5	41.045	31.8348	34.5816	49.707	33.8664	191.035
61290	ENST00000555495	MSTRG.7799	ITPK1	45.9591	39.1626	40.6815	32.6217	32.5988	191.024
65404	MSTRG.8383.2	MSTRG.8383	.	45.5263	37.1369	37.078	36.5093	34.497	190.748
128901	ENST00000377943	MSTRG.15949	SNRPB2	34.9219	39.0104	39.9581	43.7658	33.0298	190.686
94589	ENST00000575069	MSTRG.12131	P4HB	0.424329	57.9082	53.2636	78.7989	0.269273	190.664
29787	ENST00000257829	MSTRG.3992	NAT10	16.1949	42.4454	45.1575	41.0025	45.8315	190.632
168948	ENST00000401695	MSTRG.20757	RPS14	43.5683	32.4663	35.9782	48.0462	30.5133	190.572
24671	ENST00000369905	MSTRG.3391	ACTR1A	43.4476	39.2782	38.6321	37.4391	31.774	190.571
30093	ENST00000378852	MSTRG.4028	API5	15.7427	68.1013	21.8455	61.1796	23.5283	190.397
153576	ENST00000409248	MSTRG.18910	C4orf48	49.0264	37.6887	33.5228	37.5872	32.5658	190.391
213301	ENST00000369550	MSTRG.26428	DKC1	34.1145	38.5105	39.802	42.7036	35.0151	190.146
52588	ENST00000380071	MSTRG.6684	RFC3	31.0788	43.774	44.8448	35.0392	35.2319	189.969
200151	ENST00000578845	MSTRG.24645	CDKN2A	11.4262	83.6405	18.2283	12.3273	64.2237	189.846
170056	ENST00000519239	MSTRG.20864	RPL26L1	64.1443	8.08188	56.5288	57.885	3.00507	189.645
158765	ENST00000602414	MSTRG.19484	SNHG8	32.2878	35.4226	29.511	50.135	42.2677	189.624
109709	ENST00000624069	MSTRG.13810	RPL13A	50.9215	31.2193	31.0869	39.9137	36.234	189.375
212825	ENST00000253122	MSTRG.26393	SLC6A8	32.8959	37.6038	39.1923	33.0029	46.5952	189.29
75968	ENST00000305596	MSTRG.9713	CD2BP2	40.0723	41.2919	34.092	39.8176	33.9199	189.194
125970	ENST00000498660	MSTRG.15633	TUBA4A	0	65.4382	60.4283	63.2059	0	189.072
212688	MSTRG.26390.1	MSTRG.26390	.	14.8322	28.4463	56.9165	49.7102	39.1238	189.029
118674	ENST00000488633	MSTRG.14796	CIAO1	63.2556	34.0395	29.9136	33.7416	27.8071	188.757
4752	ENST00000373014	MSTRG.695	UTP11	39.2074	37.531	35.9503	40.2031	35.6563	188.548
796	ENST00000378512	MSTRG.110	RER1	40.4316	38.5889	35.9062	39.4851	34.1187	188.53
74174	ENST00000576008	MSTRG.9494	RPS15A	49.255	43.7836	22.7378	40.5854	31.9406	188.302
166156	ENST00000379638	MSTRG.20450	REEP5	37.4646	41.9098	42.361	33.7473	32.7923	188.275
162155	ENST00000308683	MSTRG.19871	ZNF622	36.0073	35.0261	36.4222	44.3404	36.4125	188.208
188893	ENST00000450566	MSTRG.23329	AC009244.1	41.9874	36.897	31.4816	41.0511	36.7642	188.181
13439	ENST00000360472	MSTRG.1844	PEA15	39.8015	46.2292	44.0121	46.9443	11.1715	188.159
43113	ENST00000547459	MSTRG.5477	TWF1	31.2031	44.783	43.8236	36.0186	32.2922	188.121
213002	ENST00000369980	MSTRG.26405	IRAK1	9.84567	44.5244	45.2126	46.742	41.7404	188.065
4535	ENST00000373151	MSTRG.665	MAP7D1	15.333	46.6794	34.9616	39.7431	51.2945	188.012
65495	ENST00000535391	MSTRG.8339	EIF3J	37.3507	20.6294	23.0923	60.3951	46.5425	188.01
157617	ENST00000273968	MSTRG.19343	PYURF	39.0318	35.719	38.7058	39.3491	35.1995	188.005
99604	ENST00000233609	MSTRG.12699	RPS15	46.899	38.8212	32.462	36.6196	33.0827	187.885
84564	ENST00000477249	MSTRG.10810	LRRC75A-AS1	0	96.0076	91.8239	0	0	187.832
41714	ENST00000261167	MSTRG.5306	WBP11	39.4545	39.9477	40.9015	31.4418	35.9976	187.743
100309	ENST00000262948	MSTRG.12800	MAP2K2	42.8792	35.9525	31.5942	40.5837	36.5169	187.526
138928	ENST00000427905	MSTRG.17196	RPL3	72.9346	0	0	114.323	0	187.258
23066	ENST00000478655	MSTRG.3154	RPS24	18.1763	28.3172	44.3572	25.2042	71.0282	187.083
163731	ENST00000339020	MSTRG.20087	SMIM15	31.4197	39.7577	40.5458	36.5443	38.6242	186.892
33028	ENST00000275517	MSTRG.4296	CDCA5	14.6139	47.8794	45.3713	38.0541	40.8936	186.812
81896	ENST00000336868	MSTRG.10492	NXN	15.0652	49.0548	17.0773	54.4693	51.0626	186.729
82794	ENST00000320785	MSTRG.10614	KIF1C	43.0989	37.1502	37.3639	36.1696	32.8959	186.679
45270	ENST00000548925	MSTRG.5745	BLOC1S1	42.439	36.0107	32.6775	41.1435	34.2396	186.51
11294	ENST00000360244	MSTRG.1574	APH1A	43.4404	36.2287	35.6263	35.5659	35.477	186.338
92860	ENST00000301585	MSTRG.11919	MRPL58	43.2372	35.9792	26.4022	44.5579	35.8965	186.073
90740	ENST00000225298	MSTRG.11637	UTP18	37.1816	35.1831	37.5228	38.7696	37.3223	185.979
181495	ENST00000223129	MSTRG.22446	RPA3	43.9478	33.0553	38.3546	38.84	31.6819	185.88
107753	MSTRG.13565.7	MSTRG.13565	.	48.0147	41.2945	7.37571	51.2638	37.737	185.686
99186	ENST00000618006	MSTRG.12646	BSG	0	0	0	0	185.655	185.655
185776	ENST00000433078	MSTRG.22960	TMEM243	39.9016	36.6844	37.8999	36.6298	34.385	185.501
7476	ENST00000370995	MSTRG.1060	SERBP1	24.1272	21.5527	23.0919	99.2233	17.4294	185.424
173904	ENST00000375663	MSTRG.21402	VARS	36.4274	35.1739	36.3009	40.2714	37.2182	185.392
161699	ENST00000505059	MSTRG.19828	MRPL36	41.52	35.757	37.392	39.6334	31.0589	185.361
46961	ENST00000546859	MSTRG.5952	CCT2	41.3967	32.1861	39.4342	31.1659	40.4249	184.608
133539	ENST00000470450	MSTRG.16557	CCT8	11.7578	139.742	14.8398	7.06457	10.9313	184.336
12094	ENST00000271843	MSTRG.1720	JTB	34.4779	36.4983	35.817	39.9253	37.4027	184.121
34514	ENST00000301838	MSTRG.4455	FADD	36.8873	34.5521	33.1714	45.5913	33.8068	184.009
111189	ENST00000321030	MSTRG.13920	PRPF31	40.2255	37.321	35.3224	38.0845	33.0413	183.995
64178	ENST00000256545	MSTRG.8028	EMC7	36.0627	34.4161	38.0432	41.9613	33.3993	183.883
76014	ENST00000478753	MSTRG.9702	SEPHS2	40.1996	37.3107	35.1377	36.8165	34.2997	183.764
204055	ENST00000312189	MSTRG.25224	PHF19	43.4368	37.0919	33.6767	40.8618	28.6211	183.688
120720	ENST00000281871	MSTRG.15097	MZT2B	32.6029	41.5143	50.3216	32.0384	26.805	183.282
119924	ENST00000324913	MSTRG.14901	CHCHD5	46.1827	33.9324	39.2746	34.9359	28.8431	183.169
4574	ENST00000315732	MSTRG.669	LSM10	34.474	36.6476	34.7139	43.1834	34.1185	183.137
105130	ENST00000304863	MSTRG.13308	UQCRFS1	39.8981	35.8254	36.3711	36.3279	34.6659	183.088
60277	ENST00000303575	MSTRG.7693	TMED10	38.0316	41.4072	30.4146	41.7951	31.2276	182.876
67394	ENST00000307102	MSTRG.8650	MAP2K1	44.4994	35.8506	34.6787	32.7709	35.0267	182.826
180162	ENST00000321394	MSTRG.22281	TCP1	35.2596	45.0353	34.7704	32.7053	34.9362	182.707
127123	ENST00000390645	MSTRG.15737	ARL4C	33.4938	30.6419	32.7906	41.1904	44.4564	182.573
211741	ENST00000287295	MSTRG.26284	AIFM1	39.2843	34.4011	34.0352	38.4897	36.2186	182.429
162644	ENST00000336767	MSTRG.19941	BRIX1	35.1859	36.0715	32.6987	39.4914	38.9571	182.405
100632	ENST00000360614	MSTRG.12854	LONP1	42.6603	29.2791	31.0566	34.5688	44.5435	182.108
167734	ENST00000361059	MSTRG.20655	MATR3	31.6912	45.67	26.32	39.1086	39.2013	181.991
138851	ENST00000407418	MSTRG.17176	CBX6	38.663	39.1446	41.3189	29.2669	33.3445	181.738
40286	ENST00000466525	MSTRG.5138	GAPDH	35.3501	33.9616	38.0544	39.5826	34.7022	181.651
139475	ENST00000216129	MSTRG.17292	TTLL12	35.3826	37.363	38.7708	35.4393	34.6939	181.65
40675	ENST00000546217	MSTRG.5169	PHB2	32.3411	39.96	38.5	35.2753	35.5321	181.608
12912	ENST00000368259	MSTRG.1811	CCT3	10.28	4.46816	64.4581	102.354	0	181.56
207110	ENST00000380762	MSTRG.25692	HCCS	44.2256	32.3796	30.994	33.424	40.3662	181.389
41387	ENST00000228251	MSTRG.5243	YBX3	36.2054	41.626	33.4123	33.477	36.638	181.359
182555	ENST00000426154	MSTRG.22575	SCRN1	0.013894	43.0983	43.521	44.3328	50.1934	181.159
45828	ENST00000414274	MSTRG.5801	PTGES3	48.248	23.9314	45.6458	20.0832	43.0508	180.959
59371	ENST00000256383	MSTRG.7554	EIF2S1	33.8499	36.9494	38.2926	38.3559	33.4294	180.877
42087	ENST00000229329	MSTRG.5347	CMAS	39.0959	31.9298	34.4194	38.1147	37.1953	180.755
38422	ENST00000264025	MSTRG.4932	NECTIN1	32.6918	34.5868	39.1224	31.1765	43.0078	180.585
181776	ENST00000405202	MSTRG.22462	BZW2	49.0937	46.2276	0	43.9778	41.0103	180.309
57893	ENST00000396062	MSTRG.7333	FKBP3	41.1134	36.8042	28.018	41.5596	32.548	180.043
118541	ENST00000272418	MSTRG.14782	MRPS5	43.2194	35.4783	33.4945	33.9294	33.7471	179.869
88031	ENST00000269576	MSTRG.11306	KRT10	36.7499	33.545	32.6605	45.003	31.8378	179.796
91848	ENST00000581882	MSTRG.11859	PSMC5	57.469	12.2443	46.9344	50.5068	12.3443	179.499
31835	ENST00000301764	MSTRG.4177	DDB1	36.3247	35.2008	40.4632	31.713	35.7811	179.483
31328	MSTRG.4147.10	MSTRG.4147	.	34.9426	37.0403	30.4388	34.0765	42.8386	179.337
177871	ENST00000441448	MSTRG.21960	RPF2	34.9478	36.5018	37.9178	37.6858	32.1823	179.236
26989	ENST00000381519	MSTRG.3705	MRPL23	46.6215	38.7202	34.5176	23.6568	35.7048	179.221
118148	ENST00000442664	MSTRG.14739	IMMT	28.5305	44.0232	41.3135	42.4796	22.832	179.179
200411	ENST00000223500	MSTRG.24668	CHMP5	34.3404	38.9082	41.029	29.2588	35.4866	179.023
123123	ENST00000405359	MSTRG.15328	AC016739.1	50.0755	32.4213	29.8887	32.5771	33.965	178.928
126670	ENST00000308696	MSTRG.15697	PSMD1	23.3612	45.9451	54.5874	40.8243	13.9985	178.717
72365	MSTRG.9266.9	MSTRG.9266	.	35.6219	40.0834	41.9444	17.3153	43.6937	178.659
1767	ENST00000235329	MSTRG.249	MFN2	36.6963	36.2099	35.5658	34.9216	35.2537	178.647
305	ENST00000360001	MSTRG.19	SDF4	37.0621	32.7582	34.3504	36.7417	37.6889	178.601
170055	ENST00000265100	MSTRG.20864	RPL26L1	27.7333	54.284	24.5797	35.5611	36.3572	178.515
54555	MSTRG.6970.1	MSTRG.6970	.	43.0924	38.6458	32.4036	34.9191	29.4466	178.508
101681	ENST00000587146	MSTRG.12959	EIF3G	41.4977	39.7611	14.7814	43.4072	38.8928	178.34
9335	ENST00000338366	MSTRG.1308	TAF13	34.023	26.3982	31.5661	51.2398	34.9377	178.165
34224	ENST00000227471	MSTRG.4431	UNC93B1	40.8616	36.9505	24.0273	41.1647	35.0605	178.065
93212	ENST00000579662	MSTRG.11957	ITGB4	25.8427	36.748	43.5637	31.916	39.9913	178.062
116371	ENST00000539945	MSTRG.14522	MDH1	0.054827	58.577	11.2577	51.4672	56.6976	178.054
27880	ENST00000288937	MSTRG.3799	MRPL17	34.7713	20.0869	20.4216	56.3309	46.3628	177.974
7857	ENST00000471722	MSTRG.1116	AC113935.1	39.7069	32.8421	34.1706	39.5736	31.6309	177.924
122546	ENST00000409965	MSTRG.15270	METTL5	38.126	33.6812	31.6988	42.2556	32.0092	177.771
207531	ENST00000379607	MSTRG.25747	EIF1AX	32.4796	39.4795	37.8691	35.5101	32.2264	177.565
24317	ENST00000370372	MSTRG.3339	BLOC1S2	34.3773	35.899	35.8233	40.4505	30.8298	177.38
52218	ENST00000493317	MSTRG.6651	RPL21	44.5467	28.8518	26.0964	40.3787	37.4956	177.369
32100	ENST00000526640	MSTRG.4190	FTH1	33.6758	22.45	82.1334	17.641	21.4487	177.349
102612	ENST00000590633	MSTRG.13065	ASNA1	41.1033	13.8633	39.9049	46.5142	35.7042	177.09
77543	ENST00000308159	MSTRG.9945	NUP93	32.3823	37.6787	36.4035	31.5726	38.9693	177.006
182987	ENST00000265748	MSTRG.22644	ANLN	24.8118	40.599	50.0005	24.0962	37.4579	176.965
19187	ENST00000360803	MSTRG.2588	GTPBP4	32.1036	38.0395	39.3404	35.3513	31.9857	176.82
99181	ENST00000353555	MSTRG.12646	BSG	106.076	0.425456	2.0589	68.0505	0.084279	176.695
38436	ENST00000341846	MSTRG.4911	TRIM29	38.727	34.1603	36.7052	30.6822	36.3751	176.65
23738	ENST00000359263	MSTRG.3263	MYOF	18.9454	36.2459	46.9721	27.9303	46.5131	176.607
102904	MSTRG.13111.4	MSTRG.13111	.	42.8186	37.5083	35.3709	26.3123	34.5845	176.595
74178	ENST00000567078	MSTRG.9494	AC138811.2	55.1689	35.1586	53.7296	25.3085	7.22654	176.592
33684	ENST00000359957	MSTRG.4357	BRMS1	36.2578	31.1806	29.8252	43.3794	35.9346	176.578
1300	MSTRG.178.8	MSTRG.178	.	77.3201	26.4407	72.8072	0	0	176.568
183573	ENST00000620047	MSTRG.22694	PPIA	42.6958	38.0164	32.1119	32.5577	31.1777	176.559
172742	MSTRG.21218.1	MSTRG.21218	.	36.7516	33.5709	35.6241	39.3213	31.1924	176.46
88606	ENST00000328434	MSTRG.11368	COA3	41.1108	29.3815	33.0663	40.1119	32.529	176.199
183247	ENST00000223324	MSTRG.22666	MRPL32	35.3591	34.0378	35.6191	39.2633	31.8848	176.164
17579	MSTRG.2387.2	MSTRG.2387	.	52.3759	55.6007	40.2442	27.9092	0	176.13
144871	ENST00000296490	MSTRG.17889	WDR82	33.2081	37.416	40.1501	31.0779	34.17	176.022
117174	ENST00000234454	MSTRG.14598	SPR	31.6297	32.6782	36.5884	37.5945	37.2511	175.742
198850	ENST00000395068	MSTRG.24482	GRINA	34.8544	38.3969	30.4731	33.1362	38.5298	175.39
202779	MSTRG.25005.2	MSTRG.25005	.	36.4695	28.1201	33.4623	34.515	42.8074	175.374
138534	ENST00000611699	MSTRG.17139	NOL12	32.747	34.8496	34.0531	39.6575	33.8999	175.207
67049	ENST00000300030	MSTRG.8582	FAM96A	37.611	23.4761	37.5576	47.4779	28.8395	174.962
156129	ENST00000466377	MSTRG.19204	AC115223.1	37.5593	34.0546	31.3354	37.9788	33.8981	174.826
70108	ENST00000331497	MSTRG.8979	NGRN	34.7549	37.2354	33.9403	38.1815	30.5818	174.694
82061	ENST00000572621	MSTRG.10515	PRPF8	36.2072	34.5462	37.4551	28.2371	38.218	174.664
170741	ENST00000358344	MSTRG.20952	HNRNPAB	35.7278	51.9506	28.0564	32.1054	26.7861	174.626
171157	ENST00000446023	MSTRG.20985	MGAT1	27.958	55.7892	41.3442	8.90878	40.4719	174.472
113903	ENST00000264710	MSTRG.14207	RAB10	32.5536	36.3066	36.3731	33.8605	35.2602	174.354
138313	ENST00000462641	MSTRG.17108	EIF3D	1.25158	56.309	49.5861	64.7339	2.38807	174.269
109855	ENST00000454376	MSTRG.13812	PRMT1	44.9072	29.6531	28.9048	36.7885	33.8861	174.14
184970	ENST00000336180	MSTRG.22859	LIMK1	28.8177	29.1623	55.8237	14.4009	45.9178	174.122
138311	ENST00000216190	MSTRG.17108	EIF3D	17.2859	51.5019	36.6889	50.4014	18.193	174.071
65829	ENST00000455976	MSTRG.8352	DUT	46.6023	25.1936	27.8377	24.8485	49.5108	173.993
36108	ENST00000527521	MSTRG.4668	PRSS23	37.6374	32.6526	36.4056	33.2679	33.9409	173.904
67909	ENST00000563275	MSTRG.8706	PKM	23.8611	37.8377	10.5311	35.9948	65.6338	173.859
206441	MSTRG.25550.2	MSTRG.25550	.	46.4693	27.7327	25.089	31.3147	43.234	173.84
91954	ENST00000580828	MSTRG.11795	SNHG25	27.4506	39.286	39.756	27.2285	40.0585	173.78
173924	ENST00000375661	MSTRG.21379	LSM2	42.6657	32.5009	30.7083	35.5855	32.258	173.718
75824	ENST00000564546	MSTRG.9676	ALDOA	47.2838	32.8968	25.2709	19.1407	49.0814	173.674
72184	ENST00000565678	MSTRG.9215	RNPS1	65.1693	0.210496	0.266453	50.896	57.1224	173.665
117342	ENST00000327428	MSTRG.14638	BOLA3	49.1095	31.8369	32.7413	29.5589	30.3528	173.599
127683	ENST00000391975	MSTRG.15813	HDLBP	35.6632	35.7754	33.566	35.6772	32.8388	173.521
208610	ENST00000354480	MSTRG.25907	RBM3	32.6778	33.3186	38.7733	37.8339	30.8916	173.495
88260	ENST00000353196	MSTRG.11330	ACLY	41.6123	37.7627	27.6628	25.5695	40.7594	173.367
13050	ENST00000368219	MSTRG.1823	ISG20L2	36.3512	34.9196	37.8677	31.6333	32.3698	173.142
138743	ENST00000396821	MSTRG.17167	DDX17	32.2334	33.5032	35.0033	37.2819	35.0522	173.074
96743	ENST00000261590	MSTRG.12390	DSG2	28.6883	38.7323	40.8016	26.5937	38.1586	172.974
145678	ENST00000295901	MSTRG.17978	PSMD6	40.0387	29.0623	37.1235	33.5389	33.1412	172.905
145425	ENST00000419752	MSTRG.17959	FLNB	63.1197	26.965	31.0037	32.7361	18.988	172.813
129898	MSTRG.16087.2	MSTRG.16087	.	30.584	25.1186	37.0223	44.7551	35.3179	172.798
167785	ENST00000510409	MSTRG.20626	PAIP2	41.4957	36.2805	27.3225	37.2344	30.3975	172.731
26705	ENST00000336615	MSTRG.3685	PNPLA2	41.5191	33.3471	31.303	32.2413	34.3085	172.719
131608	MSTRG.16314.2	MSTRG.16314	.	31.3225	36.5033	38.3931	30.168	36.322	172.709
158498	ENST00000226796	MSTRG.19454	GAR1	35.0643	32.8796	33.3587	42.8499	28.5212	172.674
88199	ENST00000393931	MSTRG.11321	JUP	37.8954	33.9446	33.6656	33.1172	34.0405	172.663
156224	ENST00000262499	MSTRG.19216	MT2P1	32.6375	38.5435	43.8222	31.4069	26.0777	172.488
24776	ENST00000369815	MSTRG.3416	ATP5MD	57.0824	26.5773	27.4803	31.8962	29.4384	172.475
29783	ENST00000533657	MSTRG.3990	CAPRIN1	37.8939	38.5763	36.7056	32.916	26.312	172.404
40677	ENST00000599672	MSTRG.5170	EMG1	36.2345	33.2183	33.2591	38.6354	31.0467	172.394
1304	MSTRG.178.13	MSTRG.178	.	62.4427	41.3533	38.3786	14.8187	15.3779	172.371
170734	ENST00000314397	MSTRG.20943	NHP2	49.5405	31.286	27.7838	32.3	31.4483	172.358
56273	ENST00000397388	MSTRG.7165	AJUBA	38.8536	9.33173	41.7157	44.2023	38.2244	172.328
206472	ENST00000265663	MSTRG.25556	NSMF	35.8918	34.0063	34.0488	32.3858	35.8966	172.229
78159	ENST00000492222	MSTRG.9988	RPS27AP16	36.5662	32.8087	30.0899	37.447	35.2024	172.114
44757	ENST00000267103	MSTRG.5688	C12orf10	41.0557	32.6528	29.2148	37.2875	31.4701	171.681
100829	ENST00000600480	MSTRG.12867	KHSRP	34.7603	35.4403	34.8758	33.0832	33.1939	171.354
67116	ENST00000300035	MSTRG.8607	PCLAF	36.1511	33.858	31.2512	36.9697	33.0887	171.319
7496	ENST00000370982	MSTRG.1068	GNG12	26.3109	35.0199	34.9816	33.3454	41.6444	171.302
187235	ENST00000619988	MSTRG.23101	TRIP6	39.6432	31.8239	28.6201	40.2514	30.8205	171.159
206672	ENST00000612848	MSTRG.25581	AC004556.1	39.4805	30.2523	30.5822	38.6045	32.2233	171.143
128386	ENST00000380113	MSTRG.15869	ITPA	38.5766	29.8412	34.6446	34.6028	33.2847	170.95
94624	ENST00000580685	MSTRG.12134	ARHGDIA	36.0705	39.4533	46.6755	6.5225	42.1571	170.879
183572	ENST00000355968	MSTRG.22694	PPIA	42.5519	34.089	32.6913	33.7217	27.7498	170.804
145365	ENST00000486310	MSTRG.17952	ARF4	43.6661	58.2038	0.09665	30.4871	38.2964	170.75
43771	MSTRG.5573.6	MSTRG.5573	.	40.3624	36.9541	32.1834	28.0233	33.1724	170.696
161801	ENST00000506139	MSTRG.19845	NSUN2	27.5681	34.5147	46.2388	30.9033	30.6923	169.917
124360	ENST00000410110	MSTRG.15474	BZW1	21.3344	60.4187	26.5273	19.8953	41.6241	169.8
170522	ENST00000507633	MSTRG.20918	GRK6	49.0705	29.7027	27.4073	31.53	32.0381	169.749
119932	ENST00000272542	MSTRG.14907	SLC20A1	30.5308	37.0675	31.8464	35.4809	34.756	169.682
135992	ENST00000488484	MSTRG.16850	RANBP1	0.067322	1.31407	82.2318	43.7185	42.1809	169.513
108979	ENST00000392776	MSTRG.13711	SAE1	41.5117	33.0046	33.4167	33.5806	27.8795	169.393
11311	ENST00000614145	MSTRG.1567	MRPS21	31.5598	27.359	30.5106	44.9447	34.7508	169.125
82577	ENST00000570986	MSTRG.10596	MYBBP1A	28.7059	37.0002	34.0231	32.5473	36.6299	168.906
1299	ENST00000465354	MSTRG.178	PARK7	14.6659	28.6802	30.1694	51.7892	43.5865	168.891
137442	ENST00000401406	MSTRG.17015	UQCR10	38.7064	31.6467	31.5945	36.7014	30.1436	168.793
11927	ENST00000497140	MSTRG.1689	S100A2	38.3462	25.1757	36.2353	38.5801	30.412	168.749
62755	ENST00000336219	MSTRG.7912	CDCA4	30.6225	34.096	33.6898	35.6293	34.6128	168.65
172435	ENST00000378198	MSTRG.21159	TDP2	34.9792	35.4447	33.8812	30.9944	33.3245	168.624
54861	MSTRG.7017.3	MSTRG.7017	.	34.7909	24.2733	43.0746	19.2278	46.9798	168.346
122922	ENST00000344357	MSTRG.15313	OLA1	41.9285	39.5077	3.35926	41.3804	42.1004	168.276
52215	ENST00000272274	MSTRG.6651	RPL21	45.2246	28.0607	28.2906	37.9236	28.7712	168.271
27081	ENST00000263645	MSTRG.3713	CD81	39.0732	32.5192	32.451	31.8554	32.2731	168.172
109500	ENST00000594338	MSTRG.13782	RUVBL2	3.61883	46.5059	37.3694	52.1327	28.528	168.155
4959	ENST00000372792	MSTRG.736	CAP1	45.3996	36.2843	12.3359	10.453	63.5739	168.047
17013	ENST00000366956	MSTRG.2296	PTPN14	27.0736	37.3301	40.477	25.3845	37.7791	168.044
174709	MSTRG.21485.6	MSTRG.21485	.	80.8501	0	87.0337	0	0	167.884
129634	ENST00000202017	MSTRG.16048	PDRG1	33.6655	34.7466	34.2058	38.3481	26.8204	167.786
100568	ENST00000252542	MSTRG.12844	SAFB2	33.8633	32.8178	31.6571	37.0703	32.2707	167.679
156379	ENST00000254803	MSTRG.19217	UTP3	30.9761	33.9924	32.613	37.9592	32.0582	167.599
102310	ENST00000587806	MSTRG.13044	ELOF1	91.37	0	75.6476	0.440886	0	167.459
27358	ENST00000351018	MSTRG.3733	RHOG	36.3871	33.5188	33.0442	33.9867	30.3834	167.32
156819	ENST00000237654	MSTRG.19263	CCNI	38.4239	35.154	33.5292	28.9606	31.1845	167.252
126105	ENST00000243776	MSTRG.15649	CHPF	39.3846	33.221	29.8326	32.0236	32.4497	166.911
182662	MSTRG.22602.1	MSTRG.22602	.	36.4351	30.9157	29.0083	36.0437	34.5039	166.907
16895	ENST00000426161	MSTRG.2289	FLVCR1-AS1	38.3958	31.2402	35.058	32.6217	29.5251	166.841
70832	ENST00000526049	MSTRG.9067	SELENOS	34.5007	31.2102	37.6913	33.692	29.7364	166.831
120873	MSTRG.15046.6	MSTRG.15046	.	41.9072	43.9072	6.41401	32.5314	42.0533	166.813
170555	ENST00000355841	MSTRG.20922	PDLIM7	33.5855	29.1034	30.8717	41.5799	31.6543	166.795
103797	ENST00000601043	MSTRG.13203	BABAM1	43.9021	39.6553	21.8996	38.6963	22.5845	166.738
174994	ENST00000373627	MSTRG.21529	MTCH1	37.0686	34.7053	32.2406	31.6808	30.9785	166.674
80149	ENST00000564578	MSTRG.10267	KARS	35.1275	29.1441	40.3013	34.7984	27.2461	166.617
213106	ENST00000369817	MSTRG.26420	RPL10	5.78992	0	5.01662	155.778	0	166.585
105026	ENST00000484897	MSTRG.13298	RPSAP58	41.2486	32.9059	25.3957	35.2289	31.7819	166.561
144961	ENST00000422318	MSTRG.17917	NT5DC2	27.2176	21.6865	48.6898	24.4076	44.5188	166.52
94435	ENST00000576917	MSTRG.12110	ACTG1	15.9201	49.4507	45.6172	8.40438	47.1249	166.517
85866	ENST00000226225	MSTRG.10973	TNFAIP1	32.0356	33.524	32.5909	34.1325	34.1651	166.448
204079	ENST00000373840	MSTRG.25232	RAB14	34.4518	33.5019	35.9531	28.2	34.2953	166.402
22805	ENST00000372734	MSTRG.3127	ADK	37.7377	30.2582	32.6744	31.2577	34.3628	166.291
52685	ENST00000389704	MSTRG.6702	EXOSC8	35.8889	32.0656	34.2863	35.3396	28.4612	166.042
79813	ENST00000268482	MSTRG.10200	DHX38	29.9051	33.5023	36.5149	33.1073	32.9784	166.008
200601	ENST00000259632	MSTRG.24714	DCTN3	39.282	29.7028	25.9251	39.9712	31.0061	165.887
177510	ENST00000369110	MSTRG.21868	PREP	35.9755	31.5669	32.9897	29.3303	36.0236	165.886
58689	ENST00000216455	MSTRG.7473	PSMA3	35.7453	33.3073	40.53	31.0088	25.2233	165.815
194100	ENST00000314191	MSTRG.23944	PRKDC	30.7775	5.67263	46.5396	31.2747	51.4852	165.75
79910	ENST00000568615	MSTRG.10233	PSMD7	7.9658	55.1471	10.3103	49.1836	43.0297	165.636
94620	MSTRG.12134.3	MSTRG.12134	.	0	0	0	165.511	0	165.511
142957	ENST00000011691	MSTRG.17682	SS18L2	36.649	32.4876	34.3569	35.5415	26.4107	165.446
99686	ENST00000434436	MSTRG.12710	MBD3	41.417	24.7074	33.9073	37.4959	27.868	165.396
37400	ENST00000280362	MSTRG.4813	PTS	32.6304	31.887	30.6657	39.266	30.8009	165.25
119391	ENST00000258455	MSTRG.14849	MRPS9	36.3489	31.1991	33.0038	35.1376	29.5165	165.206
175427	ENST00000244496	MSTRG.21590	RRP36	36.9547	36.588	33.5719	30.5851	27.5022	165.202
59442	ENST00000381346	MSTRG.7559	RDH11	32.8871	33.0633	34.3459	30.5523	34.3496	165.198
111841	MSTRG.13983.2	MSTRG.13983	.	41.6281	28.4105	31.5259	27.8972	35.7362	165.198
82060	ENST00000304992	MSTRG.10515	PRPF8	28.7426	34.1072	34.6198	33.2169	34.4552	165.142
128299	ENST00000488299	MSTRG.15853	IDH3B	33.1427	30.6549	32.3786	35.8657	33.0996	165.141
4204	ENST00000373477	MSTRG.617	YARS	35.2796	32.1097	32.0068	31.0115	34.699	165.107
130524	ENST00000361383	MSTRG.16177	CTNNBL1	49.1393	43.4546	3.49575	37.244	31.6546	164.988
151585	ENST00000296238	MSTRG.18709	CAMK2N2	38.3704	33.2764	34.9507	27.1735	31.2091	164.98
30581	ENST00000524782	MSTRG.4092	ARFGAP2	32.3443	34.4902	31.7064	37.0148	29.4071	164.963
97307	ENST00000398752	MSTRG.12457	ATP5F1A	9.8897	47.9404	47.8565	9.93764	49.3306	164.955
44600	ENST00000420463	MSTRG.5674	EIF4B	31.6535	45.4854	43.2705	4.59237	39.8415	164.843
68718	ENST00000433983	MSTRG.8778	ETFA	28.9816	29.9991	35.0886	42.6701	27.909	164.648
198457	ENST00000521182	MSTRG.24441	LY6E	38.3825	33.3897	29.2809	36.175	27.3989	164.627
72337	ENST00000301738	MSTRG.9247	KCTD5	32.3413	32.6373	33.639	33.2103	32.7725	164.601
175355	ENST00000053468	MSTRG.21567	MRPS10	32.7671	30.2815	33.6526	32.5524	35.2584	164.512
131596	ENST00000303004	MSTRG.16313	CEBPB	41.4906	28.7712	27.3069	34.7189	32.1662	164.454
171754	ENST00000379757	MSTRG.21078	TXNDC5	37.5506	47.7803	14.4295	48.252	16.199	164.211
167151	ENST00000395044	MSTRG.20563	VDAC1	37.5161	34.2658	37.0183	20.1733	35.0819	164.055
162535	ENST00000265112	MSTRG.19930	TARS	21.1531	40.4384	24.7815	30.9414	46.73	164.044
107070	ENST00000601697	MSTRG.13499	PSMC4	31.353	32.501	32.1208	35.1042	32.7216	163.801
94594	MSTRG.12131.5	MSTRG.12131	.	33.3158	23.0843	35.4938	21.5803	50.1729	163.647
76179	ENST00000215115	MSTRG.9733	BCL7C	36.5818	29.791	29.8751	39.0832	28.1104	163.442
41570	ENST00000545038	MSTRG.5290	DDX47	41.8624	21.0314	32.822	35.0248	32.649	163.389
135036	ENST00000481546	MSTRG.16721	UBE2G2	30.6117	34.3255	31.0307	33.8025	33.5775	163.348
105450	ENST00000246548	MSTRG.13376	UBA2	41.7335	35.983	34.0768	13.7653	37.7832	163.342
139227	ENST00000401959	MSTRG.17247	SNU13	33.6711	34.3911	33.4509	35.6834	26.0706	163.267
179353	ENST00000367576	MSTRG.22132	LTV1	26.5212	35.326	33.8268	37.9039	29.5809	163.159
48152	ENST00000228740	MSTRG.6114	LTA4H	40.3708	35.4784	37.5698	32.3611	17.3783	163.158
161732	ENST00000457752	MSTRG.19839	C5orf38	38.1493	29.4407	34.2451	35.213	26.0124	163.06
108340	ENST00000252487	MSTRG.13641	TOMM40	32.1031	32.0771	29.5396	36.459	32.8091	162.988
173258	ENST00000428040	MSTRG.21339	RPP21	32.7118	30.4351	26.809	37.0498	35.8037	162.809
20503	ENST00000326799	MSTRG.2757	YME1L1	0	47.6605	38.6709	39.9636	36.4851	162.78
198627	ENST00000534380	MSTRG.24472	EEF1D	125.369	0	0.000673	37.3605	0	162.73
173943	ENST00000375650	MSTRG.21394	HSPA1B	2.31589	21.0064	28.069	60.6475	50.6565	162.695
148350	ENST00000389735	MSTRG.18306	HMCES	39.6425	31.2822	33.6669	27.8425	30.2488	162.683
12882	ENST00000361813	MSTRG.1806	SMG5	33.7601	34.078	33.7818	31.711	29.2303	162.561
4026	ENST00000327300	MSTRG.591	KHDRBS1	31.8554	33.8892	32.5933	26.7541	37.2238	162.316
167284	ENST00000354283	MSTRG.20575	DDX46	25.6324	38.691	40.2716	28.7158	28.9921	162.303
207491	ENST00000422285	MSTRG.25740	PDHA1	33.3448	31.1339	33.0799	33.0321	31.6405	162.231
125968	ENST00000248437	MSTRG.15633	TUBA4A	69.7133	36.8457	9.20782	33.0234	13.2319	162.022
24023	ENST00000371142	MSTRG.3284	TM9SF3	25.8678	36.3624	35.1692	31.7644	32.7059	161.87
100093	ENST00000262958	MSTRG.12769	GNA15	39.1451	28.228	28.9173	34.2519	31.2641	161.806
99931	ENST00000585409	MSTRG.12749	LSM7	34.5082	31.3136	34.6636	34.9066	26.3828	161.775
193171	ENST00000355904	MSTRG.23829	GTF2E2	36.984	31.0014	30.8745	30.334	32.5604	161.754
124768	ENST00000431098	MSTRG.15517	RPL12P16	39.6466	28.3266	29.5832	26.1767	38.005	161.738
101326	MSTRG.12928.4	MSTRG.12928	.	21.5462	28.2845	33.2832	36.2914	42.3288	161.734
38210	ENST00000530473	MSTRG.4903	HYOU1	30.4959	31.1518	35.7788	29.7773	34.3569	161.561
22152	ENST00000354695	MSTRG.3007	HNRNPH3	30.0267	32.9562	37.0296	33.4281	27.9099	161.35
203636	MSTRG.25152.6	MSTRG.25152	.	39.7167	32.4936	31.2678	28.5498	29.2513	161.279
96079	ENST00000317615	MSTRG.12295	PSMG2	30.7727	31.2585	27.2548	37.0899	34.8369	161.213
161652	ENST00000630539	MSTRG.19825	CLPTM1L	45.5801	31.525	28.0199	28.2717	27.7925	161.189
36531	ENST00000279839	MSTRG.4715	CWC15	37.3951	31.5556	31.2746	32.1379	28.815	161.178
210622	ENST00000316594	MSTRG.26147	HNRNPH2	33.0714	40.8599	42.6177	5.07245	39.4553	161.077
75822	ENST00000412304	MSTRG.9676	ALDOA	41.2571	49.4705	43.9843	7.88619	18.4288	161.027
180905	ENST00000343242	MSTRG.22353	MAFK	32.7595	30.1979	29.1047	35.1408	33.7249	160.928
114325	ENST00000379666	MSTRG.14253	MRPL33	41.3072	27.7462	28.0766	37.4042	26.3136	160.848
113262	ENST00000381685	MSTRG.14123	NOL10	29.4298	35.0999	31.7052	34.8491	29.5193	160.603
132688	ENST00000348257	MSTRG.16425	TPD52L2	42.3175	29.718	32.1187	31.5221	24.8576	160.534
174214	ENST00000375094	MSTRG.21412	RNF5	40.6374	27.5689	30.9951	32.4609	28.8481	160.51
182002	ENST00000434005	MSTRG.22495	EEF1A1P6	40.3029	35.2031	30.9989	40.9122	12.8714	160.288
89154	ENST00000315323	MSTRG.11430	FZD2	36.6637	30.1759	29.2435	33.9029	30.2988	160.285
24080	ENST00000370992	MSTRG.3298	RRP12	31.5628	28.0116	30.3107	39.3762	30.9766	160.238
169746	ENST00000518938	MSTRG.20832	AC026403.1	39.9389	29.7929	24.4971	34.8239	31.1644	160.217
17713	ENST00000272102	MSTRG.2408	ARF1	18.8466	23.1066	37.377	43.9419	36.8175	160.09
52378	MSTRG.6669.1	MSTRG.6669	.	18.1252	32.6631	20.6257	28.0304	60.6143	160.059
108378	ENST00000337392	MSTRG.13643	CLPTM1	42.9657	27.3095	29.3962	35.0086	25.376	160.056
58188	ENST00000216392	MSTRG.7387	PYGL	29.3755	30.8116	30.3007	33.4424	36.1048	160.035
77961	ENST00000262498	MSTRG.9969	CFAP20	33.479	31.9232	29.733	33.6014	31.2941	160.031
138474	ENST00000249014	MSTRG.17128	CDC42EP1	65.7591	16.8495	32.3346	21.6066	23.4729	160.023
99612	ENST00000593052	MSTRG.12699	RPS15	38.6244	32.6186	32.2628	23.7387	32.7151	159.96
50139	ENST00000546990	MSTRG.6391	RPLP0	0	39.7356	120.173	0	0	159.908
17043	ENST00000259154	MSTRG.2303	KCTD3	27.2924	25.7154	47.3807	21.4291	37.9066	159.724
61640	ENST00000216277	MSTRG.7832	PAPOLA	25.5098	39.0909	36.3345	27.7561	30.9014	159.593
196586	ENST00000519100	MSTRG.24209	PABPC1	4.13256	13.8931	16.2568	16.5493	108.7	159.531
59433	ENST00000216456	MSTRG.7559	VTI1B	29.9423	36.1324	33.0393	31.515	28.872	159.501
100524	ENST00000620565	MSTRG.12829	UHRF1	31.5405	30.6811	31.2666	37.5382	28.3678	159.394
166278	ENST00000316788	MSTRG.20469	AP3S1	31.1781	30.3556	29.2773	26.3757	42.0226	159.209
167661	ENST00000521724	MSTRG.20630	CTNNA1	18.3291	58.5702	45.9415	10.6509	25.6855	159.177
114989	ENST00000443213	MSTRG.14336	SRSF7	25.2475	28.5471	32.3958	42.349	30.6158	159.155
110692	ENST00000322088	MSTRG.13892	PPP2R1A	33.3546	30.6389	31.046	30.1684	33.9235	159.131
124122	ENST00000335508	MSTRG.15443	SF3B1	27.3776	37.4534	34.1132	28.6479	31.4571	159.049
183975	ENST00000275493	MSTRG.22723	EGFR	23.7981	30.8594	34.8551	30.8227	38.6593	158.995
110350	MSTRG.13863.4	MSTRG.13863	.	44.7686	40.7088	29.8683	22.866	20.7801	158.992
180986	ENST00000222990	MSTRG.22366	SNX8	31.7646	32.1268	32.226	32.16	30.6627	158.94
212687	ENST00000329342	MSTRG.26390	MAGEA6	9.45824	43.3944	24.0882	42.1104	39.8689	158.92
14316	ENST00000367815	MSTRG.1929	ATP1B1	34.0772	32.467	31.8085	28.2267	32.2837	158.863
177131	ENST00000257787	MSTRG.21830	AKIRIN2	38.7869	29.8555	31.388	27.77	31.0169	158.817
128436	ENST00000379772	MSTRG.15868	C20orf27	38.295	29.8383	28.4518	34.273	27.857	158.715
99239	ENST00000215582	MSTRG.12660	MISP	37.3471	29.0106	28.407	34.4992	29.4506	158.714
11274	ENST00000583931	MSTRG.1566	ANP32E	31.9775	6.55312	42.5041	40.5627	37.0187	158.616
164502	MSTRG.20202.3	MSTRG.20202	.	28.0141	29.657	31.7124	40.8316	28.395	158.61
135492	ENST00000336737	MSTRG.16774	HDHD5	24.2838	39.7206	24.8755	27.7662	41.8163	158.462
53254	ENST00000258662	MSTRG.6801	NUDT15	31.5139	31.6836	31.7368	32.5253	30.9796	158.439
14278	ENST00000367833	MSTRG.1916	TIPRL	32.2427	32.0523	31.6079	30.7973	31.5508	158.251
44901	ENST00000495596	MSTRG.5694	ATP5MC2	36.1167	49.3644	29.698	38.1516	4.83078	158.161
174440	ENST00000374656	MSTRG.21433	RING1	31.3668	29.777	31.317	33.4286	32.2648	158.154
92003	ENST00000225792	MSTRG.11835	DDX5	48.5195	67.3595	13.7306	0.62247	27.8857	158.118
175645	ENST00000372133	MSTRG.21616	MRPS18A	33.8246	29.0645	27.4811	37.6187	30.088	158.077
64882	ENST00000560177	MSTRG.8248	NUSAP1	35.1487	34.9124	34.1278	25.7194	28.1289	158.037
83251	ENST00000302386	MSTRG.10665	GABARAP	36.4011	43.5486	28.3218	23.0523	26.6591	157.983
209701	ENST00000239666	MSTRG.26013	PDZD11	36.356	33.5277	24.8353	34.0313	29.1029	157.853
[truncated: 212,189+ more rows]

## Sheet: HCT116 Cytokine Antibody Array
			Original value
Row	Column	Name	MTA1-Ctrl	MTA1-OE
1	1	POS	40125	42190
1	2	POS	37609	39616
1	3	POS	37573	36894
1	4	Neg	36682	33711
1	5	6Ckine	36855	34710
1	6	Activin A	37414	36354
1	7	Activin B	37075	33871
1	8	Activin C	40168	37383
1	9	Activin RIA / ALK-2	38206	39073
1	10	Activin RIB / ALK-4	37136	34144
1	11	Activin RII A/B	38086	36013
1	12	Activin RIIA	40939	47273
1	13	Adiponectin / Acrp30	38188	42456
1	14	AgRP	40704	41305
1	15	ALCAM	39728	40711
1	16	Angiogenin	37659	37248
1	17	Angiopoietin-1	37762	39658
1	18	Angiopoietin-2	41226	49775
1	19	Angiopoietin-4	37221	34827
1	20	Angiopoietin-like 1	43468	52433
1	21	Angiopoietin-like 2	37392	36259
1	22	Angiopoietin-like Factor	37137	43910
1	23	Angiostatin	40795	49762
1	24	APJ	37462	35435
1	25	AR (Amphiregulin)	36863	43350
1	26	APRIL	43876	54409
1	27	Artemin	37015	34521
1	28	Axl	36836	32502
1	29	B7-1 /CD80	36830	32605
1	30	BAFF R / TNFRSF13C	37609	33125
2	1	POS	40359	42607
2	2	POS	38506	40150
2	3	POS	38206	38092
2	4	Neg	36865	34147
2	5	6Ckine	37475	35623
2	6	Activin A	37655	36759
2	7	Activin B	36999	34295
2	8	Activin C	39472	37176
2	9	Activin RIA / ALK-2	38286	37982
2	10	Activin RIB / ALK-4	37417	34431
2	11	Activin RII A/B	38517	35822
2	12	Activin RIIA	41436	46068
2	13	Adiponectin / Acrp30	39049	41176
2	14	AgRP	39120	39907
2	15	ALCAM	38739	37772
2	16	Angiogenin	38206	35316
2	17	Angiopoietin-1	37623	38201
2	18	Angiopoietin-2	40901	49652
2	19	Angiopoietin-4	37009	34622
2	20	Angiopoietin-like 1	43551	51399
2	21	Angiopoietin-like 2	36781	36137
2	22	Angiopoietin-like Factor	37923	44238
2	23	Angiostatin	41689	49329
2	24	APJ	36715	36087
2	25	AR (Amphiregulin)	37278	42093
2	26	APRIL	44518	53690
2	27	Artemin	36782	34621
2	28	Axl	37058	33012
2	29	B7-1 /CD80	36934	32853
2	30	BAFF R / TNFRSF13C	37012	32758
3	1	Neg	36971	34481
3	2	Neg	36604	33199
3	3	Neg	36678	34270
3	4	BCMA / TNFRSF17	37462	34869
3	5	BD-1	38609	41586
3	6	BDNF	41981	46430
3	7	beta-Catenin	36850	34675
3	8	beta-Defensin 2	36890	33812
3	9	beta-NGF	37954	37971
3	10	BIK	37300	33849
3	11	BLC / BCA-1 / CXCL13	38743	38564
3	12	BMP-2	37726	36003
3	13	BMP-3	37451	37056
3	14	BMP-3b / GDF-10	37586	33682
3	15	BMP-4	37719	34795
3	16	BMP-5	36875	33233
3	17	BMP-6	37150	33951
3	18	BMP-7	37671	33644
3	19	BMP-8	37306	36965
3	20	BMP-15	36853	33690
3	21	BMPR-IA / ALK-3	36915	35155
3	22	BMPR-IB / ALK-6	42467	50134
3	23	BMPR-II	37280	38376
3	24	BTC	37057	43164
3	25	Cardiotrophin-1 / CT-1	37602	42850
3	26	CCL14 / HCC-1 / HCC-3	38819	45897
3	27	CCL28 / VIC	45174	46124
3	28	CCR1	38903	42818
3	29	CCR2	41830	45756
3	30	CCR3	44295	46793
4	1	Neg	36835	34188
4	2	Neg	36533	34512
4	3	Neg	37021	34652
4	4	BCMA / TNFRSF17	37436	35150
4	5	BD-1	39118	41822
4	6	BDNF	42116	45975
4	7	beta-Catenin	37374	34299
4	8	beta-Defensin 2	37445	33741
4	9	beta-NGF	37641	37295
4	10	BIK	36832	33625
4	11	BLC / BCA-1 / CXCL13	37601	38739
4	12	BMP-2	37013	35588
4	13	BMP-3	37745	35605
4	14	BMP-3b / GDF-10	37235	33449
4	15	BMP-4	37216	34523
4	16	BMP-5	37110	32938
4	17	BMP-6	37218	33700
4	18	BMP-7	36924	33139
4	19	BMP-8	36885	35848
4	20	BMP-15	37210	33181
4	21	BMPR-IA / ALK-3	37125	34763
4	22	BMPR-IB / ALK-6	41594	47279
4	23	BMPR-II	37250	37963
4	24	BTC	37992	42011
4	25	Cardiotrophin-1 / CT-1	37959	42948
4	26	CCL14 / HCC-1 / HCC-3	38675	47809
4	27	CCL28 / VIC	43207	43447
4	28	CCR1	37485	41278
4	29	CCR2	38770	42805
4	30	CCR3	38784	43699
5	1	CCR4	38447	36133
5	2	CCR5	37783	39852
5	3	CCR6	37290	36082
5	4	CCR7	44451	47863
5	5	CCR8	40523	40958
5	6	CCR9	44602	48992
5	7	CD14	37605	33702
5	8	CD27 / TNFRSF7	37882	35401
5	9	CD30 / TNFRSF8	38392	36158
5	10	CD30 Ligand / TNFSF8	37949	39311
5	11	CD40 / TNFRSF5	37379	36720
5	12	CD40 Ligand / TNFSF5 /CD154	37062	34943
5	13	CD 163	37477	33329
5	14	Cerberus 1	37827	34244
5	15	Chem R23	37307	33256
5	16	Chordin-Like 1	37109	33184
5	17	Chordin-Like 2	40958	41161
5	18	Csk	37493	35304
5	19	CLC	37127	33893
5	20	CNTF	41122	44214
5	21	CNTF R alpha	36866	35727
5	22	Coagulation Factor III / Tissue Factor	39138	42121
5	23	CRIM 1	37464	39996
5	24	Cripto-1	38117	42736
5	25	CRTH-2	40108	43762
5	26	Cryptic	37576	36525
5	27	CTACK / CCL27	39883	43713
5	28	CTGF / CCN2	37240	34505
5	29	CTLA-4 /CD152	37546	33745
5	30	CV-2 / Crossveinless-2	37259	33340
6	1	CCR4	38548	35938
6	2	CCR5	37985	37961
6	3	CCR6	37823	35254
6	4	CCR7	45280	46648
6	5	CCR8	40775	39207
6	6	CCR9	44095	45356
6	7	CD14	37242	33712
6	8	CD27 / TNFRSF7	37864	34976
6	9	CD30 / TNFRSF8	38049	35715
6	10	CD30 Ligand / TNFSF8	37794	39166
6	11	CD40 / TNFRSF5	37091	36216
6	12	CD40 Ligand / TNFSF5 /CD154	36981	34373
6	13	CD 163	37003	33767
6	14	Cerberus 1	38115	34645
6	15	Chem R23	37751	33293
6	16	Chordin-Like 1	37135	33327
6	17	Chordin-Like 2	40744	40216
6	18	Csk	37192	36041
6	19	CLC	37124	33794
6	20	CNTF	41353	42689
6	21	CNTF R alpha	36987	35501
6	22	Coagulation Factor III / Tissue Factor	39701	40701
6	23	CRIM 1	38351	39209
6	24	Cripto-1	38276	42522
6	25	CRTH-2	40165	42921
6	26	Cryptic	37757	35637
6	27	CTACK / CCL27	40380	42054
6	28	CTGF / CCN2	37392	33395
6	29	CTLA-4 /CD152	36857	33052
6	30	CV-2 / Crossveinless-2	36986	32663
7	1	CXCL14 / BRAK	44296	47108
7	2	CXCL16	37194	33933
7	3	CXCR1 / IL-8 RA	44917	45047
7	4	CXCR2 / IL-8 RB	45737	47355
7	5	CXCR3	39291	35664
7	6	CXCR4 (fusin)	38627	35984
7	7	CXCR5 /BLR-1	38151	35163
7	8	CXCR6	37866	36237
7	9	D6	39496	41204
7	10	DAN	36908	34353
7	11	DANCE	37379	35103
7	12	DcR3 / TNFRSF6B	37416	34173
7	13	Decorin	38703	34544
7	14	Dkk-1	37737	34036
7	15	Dkk-3	37386	33657
7	16	Dkk-4	38046	35935
7	17	DR3 / TNFRSF25	38859	40832
7	18	DR6 / TNFRSF21	38126	42294
7	19	Dtk	37527	39688
7	20	EDA-A2	39961	36098
7	21	EDAR	36953	34006
7	22	EDG-1	37124	34915
7	23	EGF	39663	43172
7	24	EGF R / ErbB1	37980	34912
7	25	EG-VEGF / PK1	37661	35698
7	26	EMAP-II	38809	34198
7	27	ENA-78	38742	40044
7	28	Endocan	37453	33041
7	29	Endoglin / CD105	36860	32908
7	30	Endostatin	37513	39632
8	1	CXCL14 / BRAK	44294	44603
8	2	CXCL16	37389	33831
8	3	CXCR1 / IL-8 RA	44387	42885
8	4	CXCR2 / IL-8 RB	45245	45294
8	5	CXCR3	39008	34836
8	6	CXCR4 (fusin)	38669	35238
8	7	CXCR5 /BLR-1	38603	35079
8	8	CXCR6	38301	36236
8	9	D6	39808	42464
8	10	DAN	38030	34977
8	11	DANCE	38022	35304
8	12	DcR3 / TNFRSF6B	38218	34487
8	13	Decorin	40181	35514
8	14	Dkk-1	38069	34334
8	15	Dkk-3	37299	33489
8	16	Dkk-4	37764	35858
8	17	DR3 / TNFRSF25	38269	42195
8	18	DR6 / TNFRSF21	38196	43395
8	19	Dtk	37314	39447
8	20	EDA-A2	39619	37500
8	21	EDAR	37131	34251
8	22	EDG-1	37491	34869
8	23	EGF	39682	42099
8	24	EGF R / ErbB1	38125	34639
8	25	EG-VEGF / PK1	38374	35536
8	26	EMAP-II	39003	33942
8	27	ENA-78	38366	38903
8	28	Endocan	37446	32937
8	29	Endoglin / CD105	36848	32851
8	30	Endostatin	37105	38729
9	1	EN-RAGE	37276	33654
9	2	Eotaxin / CCL11	37335	33635
9	3	Eotaxin-2 / MPIF-2	38732	35621
9	4	Eotaxin-3 / CCL26	38494	35306
9	5	Epiregulin	37473	34140
9	6	ErbB2	37808	33855
9	7	ErbB3	38132	34429
9	8	ErbB4	37693	34522
9	9	Erythropoietin	44669	46848
9	10	E-Selectin	40266	37643
9	11	Endothelin	39004	35219
9	12	FADD	38705	34549
9	13	FAM3B	38464	34454
9	14	Fas / TNFRSF6	38633	36404
9	15	Fas Ligand	37245	35640
9	16	FGF Basic	37800	39118
9	17	FGF-BP	37460	38346
9	18	FGF R3	37281	37425
9	19	FGF R4	41905	50408
9	20	FGF R5	37004	35229
9	21	FGF-4	38262	42121
9	22	FGF-5	37426	34318
9	23	FGF-6	38618	39334
9	24	FGF-7 / KGF	38684	37672
9	25	FGF-8	40110	40906
9	26	FGF-9	43266	46853
9	27	FGF-10 / KGF-2	37843	33991
9	28	FGF-11	37767	33653
9	29	FGF-12	36931	32915
9	30	FGF-13 1B	38049	40225
10	1	EN-RAGE	37089	33551
10	2	Eotaxin / CCL11	37172	33621
10	3	Eotaxin-2 / MPIF-2	38058	35747
10	4	Eotaxin-3 / CCL26	38319	35601
10	5	Epiregulin	37690	34503
10	6	ErbB2	37616	34221
10	7	ErbB3	37827	34016
10	8	ErbB4	37744	34512
10	9	Erythropoietin	44884	44559
10	10	E-Selectin	38540	36210
10	11	Endothelin	39097	35476
10	12	FADD	38305	34409
10	13	FAM3B	39109	34720
10	14	Fas / TNFRSF6	39129	40138
10	15	Fas Ligand	37610	41775
10	16	FGF Basic	38283	41913
10	17	FGF-BP	38057	38005
10	18	FGF R3	37817	37015
10	19	FGF R4	42326	48229
10	20	FGF R5	36968	34740
10	21	FGF-4	38172	41098
10	22	FGF-5	37606	34409
10	23	FGF-6	39102	39315
10	24	FGF-7 / KGF	38935	36807
10	25	FGF-8	39683	40193
10	26	FGF-9	42948	44564
10	27	FGF-10 / KGF-2	37842	34247
10	28	FGF-11	37394	33614
10	29	FGF-12	37314	32792
10	30	FGF-13 1B	38185	39153
11	1	FGF-16	37695	33640
11	2	FGF-17	37568	33732
11	3	FGF-18	37849	34354
11	4	FGF-19	37611	35132
11	5	FGF-20	38959	37341
11	6	FGF-21	37600	34152
11	7	FGF-23	37609	34011
11	8	FLRG	39479	37192
11	9	Flt-3 Ligand	39005	35653
11	10	Follistatin	44483	44165
11	11	Follistatin-like 1	44544	45325
11	12	Fractalkine	39009	39551
11	13	Frizzled-1	39119	38579
11	14	Frizzled-3	38836	39992
11	15	Frizzled-4	40098	45732
11	16	Frizzled-5	37918	38229
11	17	Frizzled-6	38173	36768
11	18	Frizzled-7	40288	45939
11	19	Galectin-3	38412	36648
11	20	GASP-1 / WFIKKNRP	39297	40831
11	21	GASP-2 / WFIKKN	37428	34685
11	22	GCP-2 / CXCL6	38434	40300
11	23	GCSF	45652	43654
11	24	G-CSF R / CD 114	41705	44792
11	25	GDF1	38258	33968
11	26	GDF3	40530	41101
11	27	GDF5	39497	40630
11	28	GDF8	37918	37558
11	29	GDF9	38422	41970
11	30	GDF11	38037	42587
12	1	FGF-16	37825	33661
12	2	FGF-17	37828	33621
12	3	FGF-18	38246	34325
12	4	FGF-19	37585	34324
12	5	FGF-20	39385	36408
12	6	FGF-21	37617	34149
12	7	FGF-23	37607	34020
12	8	FLRG	39413	36905
12	9	Flt-3 Ligand	38451	35229
12	10	Follistatin	43574	41726
12	11	Follistatin-like 1	43275	43533
12	12	Fractalkine	39429	38220
12	13	Frizzled-1	38684	39620
12	14	Frizzled-3	38637	39551
12	15	Frizzled-4	40377	44483
12	16	Frizzled-5	37999	37206
12	17	Frizzled-6	37927	35942
12	18	Frizzled-7	39673	43641
12	19	Galectin-3	38556	36349
12	20	GASP-1 / WFIKKNRP	39404	39769
12	21	GASP-2 / WFIKKN	37139	34988
12	22	GCP-2 / CXCL6	38573	39946
12	23	GCSF	45723	42727
12	24	G-CSF R / CD 114	41194	43741
12	25	GDF1	38091	33638
12	26	GDF3	40294	41797
12	27	GDF5	39244	39758
12	28	GDF8	37826	35919
12	29	GDF9	38395	41418
12	30	GDF11	38402	42747
13	1	GDF-15	38502	34642
13	2	GDNF	39240	36158
13	3	GFR alpha-1	37644	33948
13	4	GFR alpha-2	38215	34048
13	5	GFR alpha-3	40019	36323
13	6	GFR alpha-4	37592	34162
13	7	GITR / TNFRF18	38942	36505
13	8	GITR Ligand / TNFSF18	37925	34049
13	9	Glucagon	42151	37403
13	10	Glut1	38693	34168
13	11	Glut2	42519	38485
13	12	Glut3	38592	35166
13	13	Glut5	40328	41129
13	14	Glypican 3	37985	38060
13	15	Glypican 5	41256	45878
13	16	GM-CSF	41231	45258
13	17	GM-CSF R alpha	38110	35364
13	18	Granzyme A	38660	38327
13	19	GREMLIN	42645	46457
13	20	GRO	38190	37581
13	21	GRO-a	37718	36162
13	22	Growth Hormone (GH)	38949	39849
13	23	Growth Hormone R (GHR)	38706	35695
13	24	HB-EGF	44650	46415
13	25	HCC-4 / CCL16	39707	40835
13	26	HCR / CRAM-A/B	38188	34881
13	27	Hepassocin	38180	38041
13	28	Heregulin / NDF / GGF / Neuregulin	37620	33100
13	29	HGF	38572	38258
13	30	HGFR	38189	34820
14	1	GDF-15	38399	35241
14	2	GDNF	39221	36917
14	3	GFR alpha-1	37988	34107
14	4	GFR alpha-2	37913	34288
14	5	GFR alpha-3	39995	36660
14	6	GFR alpha-4	37930	33871
14	7	GITR / TNFRF18	40355	36182
14	8	GITR Ligand / TNFSF18	38723	34317
14	9	Glucagon	42327	38236
14	10	Glut1	38704	34269
14	11	Glut2	42701	38316
14	12	Glut3	38692	35015
14	13	Glut5	40111	40320
14	14	Glypican 3	38284	37796
14	15	Glypican 5	41291	44474
14	16	GM-CSF	41576	45092
14	17	GM-CSF R alpha	38637	35205
14	18	Granzyme A	38968	38238
14	19	GREMLIN	42615	46192
14	20	GRO	38785	36984
14	21	GRO-a	38377	35439
14	22	Growth Hormone (GH)	39495	39016
14	23	Growth Hormone R (GHR)	38751	35776
14	24	HB-EGF	44537	45653
14	25	HCC-4 / CCL16	39802	40384
14	26	HCR / CRAM-A/B	38424	34580
14	27	Hepassocin	38938	36891
14	28	Heregulin / NDF / GGF / Neuregulin	38468	33313
14	29	HGF	39451	37533
14	30	HGFR	38410	34896
15	1	HRG-alpha	38313	33884
15	2	HRG-beta 1	37537	33962
15	3	HVEM / TNFRSF14	40559	41581
15	4	I-309	38445	36534
15	5	ICAM-1	40094	38224
15	6	ICAM-2	38990	33980
15	7	ICAM-3 (CD50)	39662	33971
15	8	ICAM-5	42651	37708
15	9	IFN-alpha / beta R1	40431	37232
15	10	IFN-alpha / beta R2	38966	34447
15	11	IFN-beta	38987	34938
15	12	IFN-gamma	38634	35981
15	13	IFN-gamma R1	40194	45109
15	14	IGFBP-1	39068	44037
15	15	IGFBP-2	41644	46483
15	16	IGFBP-3	39000	37611
15	17	IGFBP-4	40004	38718
15	18	IGFBP-6	38936	36036
15	19	IGFBP-rp1 / IGFBP-7	40267	40877
15	20	IGF-I	38876	37150
15	21	IGF-I SR	38479	35408
15	22	IGF-II	45187	49253
15	23	IGF-II R	39055	34659
15	24	IL-1 alpha	42018	35962
15	25	IL-1 beta	38776	34782
15	26	IL-1 F5 / FIL1delta	38688	33697
15	27	IL-1 F6 / FIL1 epsilon	39489	35847
15	28	IL-1 F7 / FIL1 zeta	38522	34341
15	29	IL-1 F8 / FIL1 eta	39131	33339
15	30	IL-1 F9 / IL-1 H1	39415	39163
16	1	HRG-alpha	37197	33828
16	2	HRG-beta 1	37492	34205
16	3	HVEM / TNFRSF14	40155	40352
16	4	I-309	39029	35939
16	5	ICAM-1	40525	38139
16	6	ICAM-2	40005	34351
16	7	ICAM-3 (CD50)	39515	34176
16	8	ICAM-5	43141	38054
16	9	IFN-alpha / beta R1	41012	37835
16	10	IFN-alpha / beta R2	39346	34991
16	11	IFN-beta	38945	35492
16	12	IFN-gamma	38687	36298
16	13	IFN-gamma R1	39812	44904
16	14	IGFBP-1	38898	42303
16	15	IGFBP-2	41505	44865
16	16	IGFBP-3	39323	36748
16	17	IGFBP-4	40259	38663
16	18	IGFBP-6	38694	35602
16	19	IGFBP-rp1 / IGFBP-7	40099	40800
16	20	IGF-I	38802	36997
16	21	IGF-I SR	38787	35550
16	22	IGF-II	43977	47694
16	23	IGF-II R	38866	34962
16	24	IL-1 alpha	41938	35945
16	25	IL-1 beta	38993	34682
16	26	IL-1 F5 / FIL1delta	39704	33640
16	27	IL-1 F6 / FIL1 epsilon	40021	35067
16	28	IL-1 F7 / FIL1 zeta	39461	33949
16	29	IL-1 F8 / FIL1 eta	39934	32623
16	30	IL-1 F9 / IL-1 H1	40939	38252
17	1	IL-1 F10 / IL-1HY2	37077	33883
17	2	IL-1 R3 / IL-1 R AcP	37223	33842
17	3	IL-1 R4 /ST2	38024	35339
17	4	IL-1 R6 / IL-1 Rrp2	40388	35922
17	5	IL-1 R8	39630	34066
17	6	IL-1 R9	39380	34021
17	7	IL-1 ra	45912	45271
17	8	IL-1 sRI	40688	39000
17	9	IL-1 sRII	39700	37218
17	10	IL-2	39462	35925
17	11	IL-2 R alpha	39661	40874
17	12	IL-2 R beta /CD122	39284	40790
17	13	IL-2 R gamma	39582	42228
17	14	IL-3	39831	43655
17	15	IL-3 R alpha	38933	39886
17	16	IL-4	40441	41570
17	17	IL-4 R	46999	50368
17	18	IL-5	40419	38758
17	19	IL-5 R alpha	40139	42974
17	20	IL-6	40549	41816
17	21	IL-6 R	39691	41673
17	22	IL-7	43576	44951
17	23	IL-7 R alpha	41025	44729
17	24	IL-8	38434	34635
17	25	IL-9	40927	41992
17	26	IL-10	41378	42242
17	27	IL-10 R alpha	40417	39504
17	28	IL-10 R beta	40994	38849
17	29	IL-11	41475	37960
17	30	IL-12 p40	41934	42750
18	1	IL-1 F10 / IL-1HY2	38092	33948
18	2	IL-1 R3 / IL-1 R AcP	37968	34081
18	3	IL-1 R4 /ST2	39805	35079
18	4	IL-1 R6 / IL-1 Rrp2	38430	35313
18	5	IL-1 R8	39191	34062
18	6	IL-1 R9	39170	34354
18	7	IL-1 ra	45422	44963
18	8	IL-1 sRI	40946	39295
18	9	IL-1 sRII	39349	37390
18	10	IL-2	39461	36483
18	11	IL-2 R alpha	39661	41123
18	12	IL-2 R beta /CD122	39520	39730
18	13	IL-2 R gamma	39778	40462
18	14	IL-3	40292	42747
18	15	IL-3 R alpha	39385	38174
18	16	IL-4	40772	40011
18	17	IL-4 R	46132	49193
18	18	IL-5	39810	38859
18	19	IL-5 R alpha	40084	40957
18	20	IL-6	39754	39949
18	21	IL-6 R	39096	40932
18	22	IL-7	42573	43572
18	23	IL-7 R alpha	40774	44451
18	24	IL-8	38726	34639
18	25	IL-9	40829	41032
18	26	IL-10	41160	41541
18	27	IL-10 R alpha	41047	38663
18	28	IL-10 R beta	40259	38656
18	29	IL-11	41238	36796
18	30	IL-12 p40	41918	41140
19	1	Blank	36012	32355
19	2	Blank	36296	32524
19	3	Blank	36471	32068
19	4	Blank	37045	32543
19	5	IL-12 p70	38904	34034
19	6	IL-12 R beta 1	40661	36422
19	7	IL-12 R beta 2	38829	34382
19	8	IL-13	43639	42192
19	9	IL-13 R alpha 1	38587	36960
19	10	IL-13 R alpha 2	38882	36427
19	11	IL-15	39499	35826
19	12	IL-15 R alpha	39137	37073
19	13	IL-16	41252	43534
19	14	IL-17	39861	40860
19	15	IL-17B	38638	36414
19	16	IL-17B R	38402	35871
19	17	IL-17C	40932	39013
19	18	IL-17D	38513	38065
19	19	IL-17E	39619	38754
19	20	IL-17F	43289	46039
19	21	IL-17R	38519	34551
19	22	IL-17RC	38355	34344
19	23	IL-17RD	38694	34387
19	24	IL-18 BPa	38937	34076
19	25	IL-18 R alpha /IL-1 R5	41148	40638
19	26	IL-18 R beta /AcPL	39114	33411
19	27	IL-19	40440	33864
19	28	IL-20	40262	34632
19	29	IL-20 R alpha	41226	35767
19	30	IL-20 R beta	40291	33408
20	1	Blank	35825	32595
20	2	Blank	36406	32954
20	3	Blank	36638	32415
20	4	Blank	37883	32213
20	5	IL-12 p70	39355	34194
20	6	IL-12 R beta 1	40613	35977
20	7	IL-12 R beta 2	38791	34270
20	8	IL-13	43164	41302
20	9	IL-13 R alpha 1	38458	35840
20	10	IL-13 R alpha 2	38624	36466
20	11	IL-15	39110	35657
20	12	IL-15 R alpha	38944	36793
20	13	IL-16	40314	41535
20	14	IL-17	39321	38896
20	15	IL-17B	38428	35242
20	16	IL-17B R	38088	35397
20	17	IL-17C	39720	37626
20	18	IL-17D	37988	36845
20	19	IL-17E	38776	38625
20	20	IL-17F	42806	43875
20	21	IL-17R	38652	34454
20	22	IL-17RC	38254	34188
20	23	IL-17RD	38402	34048
20	24	IL-18 BPa	38195	33875
20	25	IL-18 R alpha /IL-1 R5	40638	40445
20	26	IL-18 R beta /AcPL	38696	33175
20	27	IL-19	40352	33411
20	28	IL-20	40153	33792
20	29	IL-20 R alpha	40711	35614
20	30	IL-20 R beta	38996	33018
21	1	Internal Control 1a	45536	46438
21	2	Internal Control 1b	42862	40479
21	3	Internal Control 1c	39522	34490
21	4	Blank	36599	32491
21	5	IL-21	39119	33962
21	6	IL-21 R	38937	34412
21	7	IL-22	38837	34460
21	8	IL-22 BP	40054	35945
21	9	IL-22 R	38176	34888
21	10	IL-23	38955	35717
21	11	IL-23 R	39419	37673
21	12	IL-24	38508	36015
21	13	IL-26	38616	35886
21	14	IL-27	38684	34435
21	15	IL-28A	37998	33982
21	16	IL-29	45222	46390
21	17	IL-31	37561	34185
21	18	IL-31 RA	37705	34925
21	19	Inhibin A	38361	39377
21	20	Inhibin B	38900	39452
21	21	Insulin	39095	38119
21	22	Insulin R	38975	40342
21	23	Insulysin / IDE	38220	34014
21	24	IP-10	39299	39836
21	25	I-TAC / CXCL11	44564	47440
21	26	Kininostatin / kininogen	39104	34645
21	27	Kremen-1	39338	33272
21	28	Kremen-2	39689	33077
21	29	Lck	42749	42720
21	30	Latent TGF-beta bp1	41675	38319
22	1	Internal Control 1a	43998	44794
22	2	Internal Control 1b	41235	39364
22	3	Internal Control 1c	39862	34551
22	4	Blank	37195	32397
22	5	IL-21	38731	34168
22	6	IL-21 R	39207	34221
22	7	IL-22	39341	34551
22	8	IL-22 BP	40544	35371
22	9	IL-22 R	38681	34000
22	10	IL-23	38841	34406
22	11	IL-23 R	39410	35947
22	12	IL-24	39282	36298
22	13	IL-26	38851	35349
22	14	IL-27	39611	34384
22	15	IL-28A	38325	33974
22	16	IL-29	45099	46722
22	17	IL-31	38081	33926
22	18	IL-31 RA	37818	34305
22	19	Inhibin A	38325	38716
22	20	Inhibin B	38454	39240
22	21	Insulin	38844	38110
22	22	Insulin R	39278	39723
22	23	Insulysin / IDE	38135	33669
22	24	IP-10	38875	38165
22	25	I-TAC / CXCL11	44408	44611
22	26	Kininostatin / kininogen	39104	34118
22	27	Kremen-1	38421	33280
22	28	Kremen-2	39857	33009
22	29	Lck	43259	41046
22	30	Latent TGF-beta bp1	43476	37365
23	1	Blank	35893	32475
23	2	Blank	36416	32815
23	3	Blank	37046	32645
23	4	Blank	37534	32439
23	5	LBP	39687	34836
23	6	LECT2	38597	33862
23	7	Lefty - A	43633	42480
23	8	Leptin R	46714	46386
23	9	Leptin (OB)	39009	33564
23	10	LFA-1 alpha	39151	34058
23	11	LIF	39462	35906
23	12	LIF R alpha	40061	39097
23	13	LIGHT / TNFSF14	38811	35028
23	14	Lipocalin-1	47359	48327
23	15	LRP-1	38518	33826
23	16	LRP-6	38045	33765
23	17	L-Selectin (CD62L)	39679	38718
23	18	Luciferase	42538	44833
23	19	Lymphotactin / XCL1	38949	37151
23	20	Lymphotoxin beta / TNFSF3	37539	34690
23	21	Lymphotoxin beta R / TNFRSF3	39048	39565
23	22	MAC-1	37932	34150
23	23	MCP-1	38187	33576
23	24	MCP-2	39739	38251
23	25	MCP-3	39303	35320
23	26	MCP-4 / CCL13	38877	34863
23	27	M-CSF	45168	45044
23	28	M-CSF R	41564	40016
23	29	MDC	46551	45064
23	30	MFG-E8	42988	37976
24	1	Blank	36568	32350
24	2	Blank	36437	32577
24	3	Blank	36077	32418
24	4	Blank	36966	32271
24	5	LBP	39251	34277
24	6	LECT2	39413	33787
24	7	Lefty - A	43688	41769
24	8	Leptin R	45799	45212
24	9	Leptin (OB)	39144	33777
24	10	LFA-1 alpha	39885	34095
24	11	LIF	39948	35725
24	12	LIF R alpha	39568	38067
24	13	LIGHT / TNFSF14	38301	35524
24	14	Lipocalin-1	46823	48180
24	15	LRP-1	38546	34032
24	16	LRP-6	38144	33494
24	17	L-Selectin (CD62L)	39411	36234
24	18	Luciferase	42242	43177
24	19	Lymphotactin / XCL1	38826	35348
24	20	Lymphotoxin beta / TNFSF3	37885	33499
24	21	Lymphotoxin beta R / TNFRSF3	39296	38217
24	22	MAC-1	38027	33236
24	23	MCP-1	38683	33362
24	24	MCP-2	40147	37264
24	25	MCP-3	39066	35063
24	26	MCP-4 / CCL13	38810	34211
24	27	M-CSF	44793	43343
24	28	M-CSF R	40846	38851
24	29	MDC	44976	42568
24	30	MFG-E8	41563	36370
25	1	MFRP	41102	36056
25	2	MIF	42356	36498
25	3	MIG	39269	34317
25	4	MIP-1a	47437	41800
25	5	MIP-1b	39374	34860
25	6	MIP-1d	39206	33724
25	7	MIP 2	41965	38119
25	8	MIP-3 alpha	40066	35325
25	9	MIP-3 beta	40569	34143
25	10	MMP-1	43808	40481
25	11	MMP-2	40061	37202
25	12	MMP-3	41066	39152
25	13	MMP-7	40447	40231
25	14	MMP-8	39265	37438
25	15	MMP-9	40378	38479
25	16	MMP-10	38516	33794
25	17	MMP-11 /Stromelysin-3	39416	33177
25	18	MMP-12	39394	33875
25	19	MMP-13	39361	36161
25	20	MMP-14	38326	33363
25	21	MMP-15	38578	32938
25	22	MMP-16 / MT3-MMP	38491	32902
25	23	MMP-19	39768	36343
25	24	MMP-20	41539	33573
25	25	MMP-24 / MT5-MMP	39690	35970
25	26	MMP-25 / MT6-MMP	37818	32733
25	27	Musk	40043	37088
25	28	MSP alpha Chain	42350	41171
25	29	MSP beta-chain	38986	33404
25	30	NAP-2	40437	35894
26	1	MFRP	41461	36067
26	2	MIF	42096	37196
26	3	MIG	39867	34270
26	4	MIP-1a	47404	41239
26	5	MIP-1b	39977	34503
26	6	MIP-1d	39642	33994
26	7	MIP 2	40952	36424
26	8	MIP-3 alpha	40481	35264
26	9	MIP-3 beta	40976	35006
26	10	MMP-1	44072	41233
26	11	MMP-2	41242	37848
26	12	MMP-3	42454	39857
26	13	MMP-7	41432	39253
26	14	MMP-8	39660	37417
26	15	MMP-9	40170	36966
26	16	MMP-10	38962	33797
26	17	MMP-11 /Stromelysin-3	39082	33291
26	18	MMP-12	39462	33470
26	19	MMP-13	39506	35009
26	20	MMP-14	39106	33549
26	21	MMP-15	38802	32844
26	22	MMP-16 / MT3-MMP	39418	32848
26	23	MMP-19	40925	35161
26	24	MMP-20	42057	33253
26	25	MMP-24 / MT5-MMP	39273	35260
26	26	MMP-25 / MT6-MMP	37915	32672
26	27	Musk	39899	36548
26	28	MSP alpha Chain	42156	41483
26	29	MSP beta-chain	39986	33093
26	30	NAP-2	41902	35328
27	1	NCAM-1 / CD56	38867	34256
27	2	Neuritin	39184	35636
27	3	NeuroD1	38984	33995
27	4	Neuropilin-2	39435	33910
27	5	Neurturin	40426	34512
27	6	NGF R	39848	33855
27	7	NOV / CCN3	40036	34910
27	8	NRG1 Isoform GGF2	38302	35271
27	9	NRG1-alpha / HRG1-alpha	40792	35776
27	10	NRG1-beta1 / HRG1-beta1	47644	49179
27	11	NRG2	46369	46176
27	12	NRG3	46452	45906
27	13	NT-3	41529	39500
27	14	NT-4	41527	38896
27	15	Orexin A	41479	38522
27	16	Orexin B	39256	33786
27	17	OSM	45057	40599
27	18	Osteoactivin / GPNMB	39015	33275
27	19	Osteocrin	38395	32860
27	20	Osteoprotegerin / TNFRSF11B	45455	42391
27	21	OX40 Ligand / TNFSF4	38341	32924
27	22	PARC / CCL18	40708	34425
27	23	PD-ECGF	41633	36684
27	24	PDGF R alpha	39515	32924
27	25	PDGF R beta	40206	35335
27	26	PDGF-AA	39662	35111
27	27	PDGF-AB	39503	32825
27	28	PDGF-BB	39141	32741
27	29	PDGF-C	39824	32851
27	30	PDGF-D	40054	32482
28	1	NCAM-1 / CD56	38082	34344
28	2	Neuritin	39233	35586
28	3	NeuroD1	38631	34124
28	4	Neuropilin-2	38877	33997
28	5	Neurturin	40524	34444
28	6	NGF R	39407	34105
28	7	NOV / CCN3	40619	35644
28	8	NRG1 Isoform GGF2	38066	35119
28	9	NRG1-alpha / HRG1-alpha	40108	35751
28	10	NRG1-beta1 / HRG1-beta1	46977	48431
28	11	NRG2	46303	46955
28	12	NRG3	45990	43628
28	13	NT-3	41043	37772
28	14	NT-4	41231	37510
28	15	Orexin A	41684	37886
28	16	Orexin B	38996	33608
28	17	OSM	44799	40293
28	18	Osteoactivin / GPNMB	38822	33155
28	19	Osteocrin	38219	32759
28	20	Osteoprotegerin / TNFRSF11B	45088	42281
28	21	OX40 Ligand / TNFSF4	39642	32851
28	22	PARC / CCL18	40212	34072
28	23	PD-ECGF	40705	36840
28	24	PDGF R alpha	38262	32925
28	25	PDGF R beta	40069	34610
28	26	PDGF-AA	39846	34583
28	27	PDGF-AB	39788	32765
28	28	PDGF-BB	39279	32501
28	29	PDGF-C	39610	32764
28	30	PDGF-D	39034	32499
29	1	PECAM-1 /CD31	38290	34571
29	2	Pentraxin3 / TSG-14	38351	34389
29	3	Persephin	38189	34270
29	4	PF4 / CXCL4	39622	34286
29	5	PlGF	41133	35251
29	6	PLUNC	39954	34804
29	7	Pref-1	40554	35293
29	8	Progranulin	39384	35303
29	9	Prolactin	39281	35786
29	10	P-selectin	40994	35967
29	11	RAGE	41419	36003
29	12	RANK / TNFRSF11A	41632	38881
29	13	RANTES	40063	37997
29	14	RELM beta	39273	35354
29	15	RELT / TNFRSF19L	38802	34437
29	16	ROBO4	41105	34452
29	17	S100 A8/A9	37939	33035
29	18	S100A10	37942	33196
29	19	SAA	39678	34353
29	20	SCF	41066	38219
29	21	SCF R /CD117	40698	32873
29	22	SDF-1 / CXCL12	39233	32744
29	23	sFRP-1	38868	32911
29	24	sFRP-3	37987	32811
29	25	sFRP-4	38246	32835
29	26	sgp130	40173	36513
29	27	SIGIRR	44770	43402
29	28	Siglec-5/CD170	38613	32546
29	29	Siglec-9	43274	39079
29	30	SLPI	39265	32660
30	1	PECAM-1 /CD31	38411	34398
30	2	Pentraxin3 / TSG-14	38480	34233
30	3	Persephin	38503	34283
30	4	PF4 / CXCL4	39721	34560
30	5	PlGF	40680	35293
30	6	PLUNC	40149	35018
30	7	Pref-1	40292	35395
30	8	Progranulin	39448	35602
30	9	Prolactin	39036	35935
30	10	P-selectin	39504	35640
30	11	RAGE	39307	35380
30	12	RANK / TNFRSF11A	39586	37406
30	13	RANTES	38565	36310
30	14	RELM beta	38489	34729
30	15	RELT / TNFRSF19L	38247	33878
30	16	ROBO4	39694	34389
30	17	S100 A8/A9	38431	33295
30	18	S100A10	38432	33293
30	19	SAA	40097	34552
30	20	SCF	42066	37192
30	21	SCF R /CD117	39856	33086
30	22	SDF-1 / CXCL12	38728	32950
30	23	sFRP-1	39209	32970
30	24	sFRP-3	38656	32892
30	25	sFRP-4	39161	32883
30	26	sgp130	40599	36237
30	27	SIGIRR	42746	41976
30	28	Siglec-5/CD170	38539	32702
30	29	Siglec-9	43062	38952
30	30	SLPI	39587	32778
31	1	Smad 1	38902	34810
31	2	Smad 4	40032	37345
31	3	Smad 5	38525	34416
31	4	Smad 7	38718	34775
31	5	Smad 8	39110	35103
31	6	SMDF / NRG1Isoform	40194	35271
31	7	Soggy-1	40383	35737
31	8	Sonic Hedgehog (Shh N-terminal)	43965	43424
31	9	SPARC	39056	35987
31	10	Spinesin	38479	35419
31	11	TACI / TNFRSF13B	38745	36091
31	12	Tarc	38708	36738
31	13	TCCR / WSX-1	37815	34497
31	14	TECK / CCL25	39714	37660
31	15	TFPI	38373	33822
31	16	TGF-alpha	38311	33413
31	17	TGF-beta 1	42809	41043
31	18	TGF-beta 2	38475	34464
31	19	TGF-beta 3	38536	33142
31	20	TGF-beta 5	41099	35907
31	21	TGF-beta RI / ALK-5	38511	33107
31	22	TGF-beta RII	38779	35239
31	23	TGF-beta RIIb	38582	32912
31	24	TGF-beta RIII	40812	36784
31	25	Thrombopoietin (TPO)	38955	34502
31	26	Thrombospondin (TSP)	53861	50042
31	27	Thrombospondin-1	38403	32804
31	28	Thrombospondin-2	42632	39241
31	29	Thrombospondin-4	38960	32694
31	30	Thymopoietin	40478	38060
32	1	Smad 1	39158	34471
32	2	Smad 4	39629	37381
32	3	Smad 5	38597	35080
32	4	Smad 7	38719	35359
32	5	Smad 8	39423	36075
32	6	SMDF / NRG1Isoform	40588	36571
32	7	Soggy-1	39745	36609
32	8	Sonic Hedgehog (Shh N-terminal)	42871	47344
32	9	SPARC	38724	36244
32	10	Spinesin	38423	35073
32	11	TACI / TNFRSF13B	38507	35670
32	12	Tarc	38152	35621
32	13	TCCR / WSX-1	37892	34387
32	14	TECK / CCL25	40187	37156
32	15	TFPI	39119	33657
32	16	TGF-alpha	39456	33199
32	17	TGF-beta 1	42910	41597
32	18	TGF-beta 2	38585	34601
32	19	TGF-beta 3	38439	33476
32	20	TGF-beta 5	41240	35897
32	21	TGF-beta RI / ALK-5	38335	33191
32	22	TGF-beta RII	38434	35242
32	23	TGF-beta RIIb	38301	33275
32	24	TGF-beta RIII	39816	37173
32	25	Thrombopoietin (TPO)	38523	34532
32	26	Thrombospondin (TSP)	53607	50165
32	27	Thrombospondin-1	38018	32879
32	28	Thrombospondin-2	41550	39299
32	29	Thrombospondin-4	39013	32928
32	30	Thymopoietin	42220	39327
33	1	Blank	38993	33165
33	2	Blank	38922	33874
33	3	Blank	38477	34270
33	4	Tie-1	41325	40688
33	5	Tie-2	42307	42287
33	6	TIMP-1	40496	37753
33	7	TIMP-2	39358	37983
33	8	TIMP-3	39714	39383
33	9	TIMP-4	38798	36055
33	10	TL1A / TNFSF15	38404	35387
33	11	TLR1	38134	34759
33	12	TLR2	37652	34571
33	13	TLR3	37932	34175
33	14	TLR4	37485	34217
33	15	TMEFF1 / Tomoregulin-1	44699	46095
33	16	TMEFF2	40007	33757
33	17	TNF-alpha	42740	36686
33	18	TNF-beta	40369	36583
33	19	TNF RI / TNFRSF1A	39225	34036
33	20	TNF RII / TNFRSF1B	40298	35132
33	21	TRADD	41240	37928
33	22	TRAIL / TNFSF10	39596	39980
33	23	TRAIL R1 / DR4 / TNFRSF10A	38401	34876
33	24	TRAIL R2 / DR5 / TNFRSF10B	38583	33632
33	25	TRAIL R3 / TNFRSF10C	39250	36166
33	26	TRAIL R4 / TNFRSF10D	39715	39101
33	27	TRANCE	38184	33196
33	28	Neg	38738	33104
33	29	Neg	40759	33491
33	30	Neg	42476	34529
34	1	Blank	39986	34364
34	2	Blank	38635	34510
34	3	Blank	39165	34023
34	4	Tie-1	41322	39113
34	5	Tie-2	41695	37902
34	6	TIMP-1	39839	35144
34	7	TIMP-2	40059	35343
34	8	TIMP-3	39863	36036
34	9	TIMP-4	39228	34967
34	10	TL1A / TNFSF15	39512	35388
34	11	TLR1	38686	34923
34	12	TLR2	38678	34290
34	13	TLR3	38379	33961
34	14	TLR4	38099	34669
34	15	TMEFF1 / Tomoregulin-1	44438	46461
34	16	TMEFF2	39890	34196
34	17	TNF-alpha	42814	38255
34	18	TNF-beta	41289	37475
34	19	TNF RI / TNFRSF1A	39624	34149
34	20	TNF RII / TNFRSF1B	40620	35916
34	21	TRADD	42119	38641
34	22	TRAIL / TNFSF10	40411	39953
34	23	TRAIL R1 / DR4 / TNFRSF10A	38729	35261
34	24	TRAIL R2 / DR5 / TNFRSF10B	38808	34944
34	25	TRAIL R3 / TNFRSF10C	39758	36029
34	26	TRAIL R4 / TNFRSF10D	40392	39875
34	27	TRANCE	39554	33940
34	28	Neg	38618	33632
34	29	Neg	38114	34020
34	30	Neg	39985	34706
35	1	POS	45168	39433
35	2	POS	44590	37242
35	3	POS	41606	36995
35	4	Blank	41565	34333
35	5	TREM-1	41274	36660
35	6	TROY / TNFRSF19	39956	36480
35	7	TSG-6	40773	35466
35	8	TSLP	41342	34923
35	9	TWEAK / TNFSF12	39920	35167
35	10	TWEAK R / TNFRSF12	39830	35424
35	11	Ubiquitin+1	38639	35348
35	12	uPA	46127	43373
35	13	uPAR	41344	39013
35	14	Vasorin	39376	34986
35	15	VCAM-1 (CD106)	39154	34733
35	16	VE-Cadherin	39912	34188
35	17	VEGF	42017	35254
35	18	VEGF R2 (KDR)	40607	36616
35	19	VEGF R3	39463	34765
35	20	VEGF-B	40332	35494
35	21	VEGF-C	40123	33849
35	22	VEGF-D	40484	37545
35	23	VEGI / TNFSF15	40817	39798
35	24	WIF-1	39136	34645
35	25	WISP-1 / CCN4	38838	33400
35	26	XEDAR	40137	34295
35	27	Neg	40803	33638
35	28	Internal Control 2c	41316	35093
35	29	Internal Control 2b	44138	45271
35	30	Internal Control 2a	48229	53334
36	1	POS	45244	40552
36	2	POS	44980	38541
36	3	POS	40287	36520
36	4	Blank	41596	33659
36	5	TREM-1	41280	35770
36	6	TROY / TNFRSF19	40771	35463
36	7	TSG-6	41116	34765
36	8	TSLP	41365	34464
36	9	TWEAK / TNFSF12	40622	34100
36	10	TWEAK R / TNFRSF12	39747	35176
36	11	Ubiquitin+1	38826	35210
36	12	uPA	45648	42144
36	13	uPAR	40909	38417
36	14	Vasorin	39613	33871
36	15	VCAM-1 (CD106)	39459	33833
36	16	VE-Cadherin	40199	33414
36	17	VEGF	41841	33692
36	18	VEGF R2 (KDR)	40651	35877
36	19	VEGF R3	39729	34003
36	20	VEGF-B	39451	34139
36	21	VEGF-C	40467	33145
36	22	VEGF-D	40711	34678
36	23	VEGI / TNFSF15	41518	38887
36	24	WIF-1	38985	33823
36	25	WISP-1 / CCN4	39214	33700
36	26	XEDAR	40300	35089
36	27	Neg	39889	34104
36	28	Internal Control 2c	41067	35634
36	29	Internal Control 2b	44302	45566
36	30	Internal Control 2a	49010	50625

## Sheet:  colorectal cancer sample
Total	N=180
sex
male	121(67.22%)
female	59(32.78%)
Histological type
rectosigmoid junctions Adenocarcinoma	4(2.22%)
ileocecal Adenocarcinoma	1(0.56%)
Rectal Mucinous Adenocarcinoma	6(3.33%)
Rectal Adenocarcinoma	74(41.12%)
Colon Mucinous Adenocarcinoma	6(3.33%)
Colon Adenocarcinoma	88(48.89%)
Cecal Adenocarcinoma	1(0.56%)
T stage
T4b	6(3.35%)
T4a	39(21.79%)
T4	13(7.26%)
T3	91(50.84%)
T2	26(14.53%)
T1	4(2.23%)
N stage
N2b	9(5.03%)
N2a	11(6.15%)
N2	14(7.82%)
N1c	3(1.68%)
N1b	13(7.26%)
N1a	2(1.12%)
N1	28(15.64%)
N0	99(55.31%)
M stage
M1	9(5.03%)
M0	170(94.97%)
TNM stage
Stage Ⅳ	9(5.03%)
Stage IIIC	25(13.97%)
Stage IIIB	41(22.91%)
Stage IIIA	3(1.68%)
Stage III	3(1.68%)
Stage IIC	3(1.68%)
Stage IIB	12(6.70%)
Stage IIA	55(30.73%)
Stage II	2(1.12%)
Stage I	26(14.53%)
MSI（Y/N）
YES	16(8.89%)
NO	164(91.11%)
